# Supplementary material for: Abi1 loss drives prostate tumorigenesis through activation of EMT and non-canonical WNT signaling
Source: Cell Commun Signal. 2019 Sep 18;17:120. doi: 10.1186/s12964-019-0410-y (PMC6749699; doi:10.1186/s12964-019-0410-y)
Supplement: Supplementary file 7 — Excel file listing 441 differentially expressed genes (DEGs) of Abi1 KO RWPE cell lines. (XLSX 160 kb) [file 12964_2019_410_MOESM7_ESM.xlsx]

## Sheet: DEGs
	baseMean	log2FoldChange	lfcSE	pvalue	padj	status			control_clone_16	control_clone_15	RWPE-1	Abil_KO_clone_12	Abil_KO_clone_4	Abil_KO_clone_35
ABI1	9704.75	-1.83026	0.185984	7.50121e-23	1.02166e-18	OK		ABI1	13099	12931	18725	3551	4831	4460
FOLH1	31.9308	-3.54723	0.393615	2.02455e-19	1.37872e-15	OK		FOLH1	40	75	70	0	0	2
MATN2	1741.73	-0.990891	0.118283	5.4163e-17	2.459e-13	OK		MATN2	2161	2317	2287	980	1381	1321
TNFAIP2	1015.89	1.72387	0.219088	3.59232e-15	1.22319e-11	OK		TNFAIP2	448	469	355	1142	1969	2013
MDK	402.928	1.58427	0.208396	2.9113e-14	7.93038e-11	OK		MDK	167	215	171	464	876	648
RNLS	52.8652	-2.93077	0.389063	4.96324e-14	1.12665e-10	OK		RNLS	52	142	103	6	7	1
ZNF569	97.1278	2.04103	0.282722	5.22893e-13	1.0174e-09	OK		ZNF569	39	19	34	155	209	152
LIF	108.458	1.60597	0.230953	3.55977e-12	6.06052e-09	OK		LIF	51	51	42	154	171	203
CDH4	59.8321	2.52948	0.370029	8.14898e-12	1.23321e-08	OK		CDH4	9	14	5	104	183	67
CAPSL	101.939	-1.67637	0.249823	1.94342e-11	2.64694e-08	OK		CAPSL	166	127	170	41	43	55
IRF1	2382.87	1.30292	0.196185	3.10956e-11	3.8502e-08	OK		IRF1	1224	1349	1265	2428	4275	4387
MMP1	660.544	2.11054	0.319784	4.11493e-11	4.67045e-08	OK		MMP1	205	192	156	1555	754	1123
FXYD6	275.985	-1.51911	0.231894	5.72043e-11	5.99325e-08	OK		FXYD6	473	400	339	119	187	119
NEO1	2703.03	-0.840687	0.133975	3.49767e-10	3.40274e-07	OK		NEO1	3513	3108	3495	1777	2219	2083
DLX6-AS1	387.214	-1.21755	0.200567	1.27481e-09	1.15753e-06	OK		DLX6-AS1	480	539	583	164	325	235
EAF2	599.733	-0.809625	0.134012	1.52754e-09	1.30032e-06	OK		EAF2	752	715	761	409	513	446
SLC46A1	666.716	1.7311	0.292114	3.10217e-09	2.48538e-06	OK		SLC46A1	255	218	295	783	1902	809
P2RX5	169.333	2.06398	0.351487	4.3022e-09	3.25533e-06	OK		P2RX5	72	23	36	271	433	234
PLEKHA1	9307.23	-1.18736	0.202959	4.90931e-09	3.5192e-06	OK		PLEKHA1	12187	10197	15822	5413	6412	5449
IFIT2	3737.91	1.21008	0.210498	8.99542e-09	6.12588e-06	OK		IFIT2	1799	2370	2126	5493	7015	4318
TMCC1	2288.44	-0.826464	0.144483	1.06422e-08	6.9022e-06	OK		TMCC1	2672	3009	2880	1446	1752	1972
ARHGAP28	24.5228	-2.227	0.399091	2.40273e-08	1.48751e-05	OK		ARHGAP28	48	48	35	2	1	9
SUSD3	42.9368	1.94917	0.354831	3.94605e-08	2.33675e-05	OK		SUSD3	15	13	8	46	127	68
SEMA7A	80.329	1.44087	0.265466	5.70764e-08	3.13421e-05	OK		SEMA7A	40	48	26	118	135	130
L1CAM	709.017	1.53556	0.282984	5.75295e-08	3.13421e-05	OK		L1CAM	298	405	233	812	1800	953
SOCS3	143.546	1.91574	0.354967	6.77855e-08	3.55092e-05	OK		SOCS3	19	69	38	151	312	328
ISYNA1	148.954	1.59248	0.296623	7.93104e-08	4.00077e-05	OK		ISYNA1	65	84	37	193	337	222
SLITRK6	234.153	1.04944	0.197192	1.02672e-07	4.99425e-05	OK		SLITRK6	150	134	145	317	413	286
FAM20C	727.861	1.46003	0.276602	1.30273e-07	6.11832e-05	OK		FAM20C	303	359	353	703	1930	1001
PKN1	627.909	1.49228	0.283547	1.41811e-07	6.43824e-05	OK		PKN1	359	252	234	848	1525	729
NPTX2	77.8982	1.45281	0.276523	1.48941e-07	6.54379e-05	OK		NPTX2	32	39	38	93	115	168
C17orf51	43.6603	1.51468	0.288904	1.58121e-07	6.73e-05	OK		C17orf51	15	19	24	58	72	84
IFIT3	4731.06	1.00469	0.193468	2.06831e-07	8.53648e-05	OK		IFIT3	2547	2995	3371	6323	8528	5481
LRG1	42.6539	1.95555	0.378339	2.35635e-07	8.96043e-05	OK		LRG1	5	13	14	37	88	117
RASA3	605.876	0.790063	0.152874	2.36515e-07	8.96043e-05	OK		RASA3	359	486	432	709	928	819
FZD4	288.254	1.20253	0.232697	2.3684e-07	8.96043e-05	OK		FZD4	115	188	180	398	405	490
MYLK	615.763	-1.46585	0.285311	2.78071e-07	0.00010236	OK		MYLK	835	1150	748	316	215	372
INHBA	8382.1	1.3721	0.268505	3.21897e-07	0.000115375	OK		INHBA	2603	5416	4464	9498	18151	12730
DLG4	130.836	1.67616	0.330371	3.90407e-07	0.000136342	OK		DLG4	45	46	55	134	405	159
RP11-265N7.1	38.4484	-1.63953	0.323773	4.10925e-07	0.000138643	OK		RP11-265N7.1	69	42	67	17	16	15
IL24	76.8156	1.80969	0.357585	4.17354e-07	0.000138643	OK		IL24	16	37	19	122	214	79
C1orf21	3600.73	-0.67125	0.134249	5.73191e-07	0.000185878	OK		C1orf21	3930	4356	4640	2719	3006	2965
SYCP2	4396.54	-1.04148	0.211674	8.6459e-07	0.000273854	OK		SYCP2	4328	6094	7152	2549	3698	2600
REEP1	121.233	-1.88237	0.382978	8.87367e-07	0.00027468	OK		REEP1	240	105	262	35	15	50
ITGB2	30.2846	1.86241	0.381842	1.07474e-06	0.000325289	OK		ITGB2	3	12	9	47	86	36
CPA4	1807.67	-1.29379	0.26677	1.2357e-06	0.000352408	OK		CPA4	2877	1800	2999	881	877	1276
STRN3	4639.92	-0.83863	0.172935	1.23835e-06	0.000352408	OK		STRN3	5715	5280	6454	3202	3298	3788
RP11-255B23.4	334.594	1.12397	0.231802	1.24197e-06	0.000352408	OK		RP11-255B23.4	148	216	221	334	578	596
SLIT2	17.6005	1.89702	0.392017	1.30409e-06	0.000362483	OK		SLIT2	6	2	4	30	25	42
TRIB2	284.487	0.974009	0.201449	1.33128e-06	0.00036264	OK		TRIB2	164	158	220	350	405	455
FLNC	85.6189	1.88797	0.396652	1.93809e-06	0.000517585	OK		FLNC	20	28	11	228	175	59
PPP1R15A	3441.51	0.891361	0.187794	2.06993e-06	0.000542162	OK		PPP1R15A	2379	2579	1877	3732	5952	4819
FBXL16	193.264	1.15556	0.244153	2.21293e-06	0.000558622	OK		FBXL16	112	139	77	235	325	311
HSPB8	538.774	-1.70073	0.359352	2.2148e-06	0.000558622	OK		HSPB8	1265	445	846	174	131	281
CD97	1047.59	1.36398	0.289506	2.46034e-06	0.00060927	OK		CD97	511	716	295	1352	1932	1725
CCAT1	2258.49	0.816517	0.173565	2.54643e-06	0.000619329	OK		CCAT1	1314	1590	1781	2619	3057	3527
EID2B	99.8064	1.00726	0.214391	2.62404e-06	0.000627007	OK		EID2B	61	62	63	122	183	128
PCSK5	502.892	-0.85895	0.183092	2.71404e-06	0.000632316	OK		PCSK5	650	557	694	360	370	371
IFITM1	795.647	1.28021	0.272996	2.73911e-06	0.000632316	OK		IFITM1	395	473	368	740	1977	1105
TBL1X	968.243	-0.984464	0.211405	3.21229e-06	0.00072919	OK		TBL1X	1385	1074	1328	626	599	748
FABP6	19.2446	1.73297	0.380946	5.38688e-06	0.00120278	OK		FABP6	5	5	7	18	50	39
TSPAN7	352.293	-1.55131	0.345614	7.17088e-06	0.00157528	OK		TSPAN7	666	693	264	101	236	127
SNAI2	3176.31	1.00143	0.223728	7.60185e-06	0.00164345	OK		SNAI2	1731	2345	1848	3597	6568	3753
SNX9	4503.64	-0.499287	0.111792	7.96199e-06	0.00169441	OK		SNX9	4717	5372	5289	3516	4204	4044
KCTD9	3371.86	-0.731987	0.164417	8.50725e-06	0.0017826	OK		KCTD9	3782	3766	4789	2523	2844	2519
ACTN2	31.56	1.36524	0.308035	9.33221e-06	0.00189996	OK		ACTN2	11	17	17	40	65	48
HLF	315.249	-1.33518	0.301292	9.35688e-06	0.00189996	OK		HLF	413	362	598	143	119	235
EEF1A2	317.222	1.29834	0.293173	9.48584e-06	0.00189996	OK		EEF1A2	184	204	88	419	571	505
BLNK	2989.8	-1.28784	0.291372	9.8739e-06	0.00194902	OK		BLNK	4043	3559	5231	1981	1149	1664
SLAIN2	8056.17	-0.999372	0.226314	1.00607e-05	0.00195753	OK		SLAIN2	10933	8298	12533	5571	5083	5476
PPP2R2C	1101.91	-1.26899	0.28793	1.04675e-05	0.00200799	OK		PPP2R2C	1656	1878	1158	432	993	481
DNAH2	110.601	1.44006	0.327642	1.10665e-05	0.00209341	OK		DNAH2	50	70	25	186	163	185
CSF1	164.112	1.31087	0.298639	1.13629e-05	0.00212004	OK		CSF1	62	118	65	180	255	345
GPX2	82.2258	-1.17917	0.269409	1.20382e-05	0.00221569	OK		GPX2	99	123	121	33	47	69
TMEM217	199.782	-1.11818	0.255971	1.25165e-05	0.00225515	OK		TMEM217	199	250	372	107	126	142
NPR3	252.727	-1.62884	0.37297	1.25838e-05	0.00225515	OK		NPR3	476	200	530	97	48	127
NFKBIE	259.555	1.07089	0.246875	1.43931e-05	0.00252851	OK		NFKBIE	154	139	168	232	536	405
NFE2L3	717.092	0.755001	0.174106	1.44805e-05	0.00252851	OK		NFE2L3	453	549	527	785	1269	859
CEACAM1	297.915	1.36986	0.316271	1.48239e-05	0.00255572	OK		CEACAM1	133	128	157	271	858	365
PPP2R3A	1878.55	-0.797055	0.184292	1.52553e-05	0.00259721	OK		PPP2R3A	2447	1886	2656	1250	1637	1390
SERP1	12827.3	-0.740747	0.171402	1.54834e-05	0.00260351	OK		SERP1	12663	16222	18313	9362	10556	9936
GATA6	189.035	1.46529	0.339654	1.60273e-05	0.00263724	OK		GATA6	43	133	65	209	442	309
THRB	328.615	-0.90882	0.210694	1.60713e-05	0.00263724	OK		THRB	418	358	488	240	247	209
OASL	3899.92	0.981875	0.228147	1.67979e-05	0.00272366	OK		OASL	2337	2463	2520	5910	4437	6033
CD70	42.4125	1.7215	0.400917	1.75549e-05	0.00280397	OK		CD70	7	17	9	53	155	35
RP11-475N22.4	136.765	-1.10947	0.258496	1.7705e-05	0.00280397	OK		RP11-475N22.4	160	214	185	84	66	104
UBL3	2639.25	-0.626003	0.146006	1.80692e-05	0.00282876	OK		UBL3	2968	2817	3574	1884	2513	2144
SLC9A2	95.4827	-1.67859	0.392283	1.87708e-05	0.00290521	OK		SLC9A2	137	130	205	37	8	42
BMP7	1821.12	-1.28582	0.301618	2.0162e-05	0.0030598	OK		BMP7	3410	1412	2959	824	1112	1066
TBX18	856.374	-0.581219	0.136358	2.02189e-05	0.0030598	OK		TBX18	898	1057	1044	649	748	757
GHR	14.0781	-1.78942	0.420364	2.0734e-05	0.00310326	OK		GHR	38	8	30	3	1	1
SERPINA1	278.628	1.39328	0.327828	2.13726e-05	0.00315055	OK		SERPINA1	84	181	115	549	494	283
CACNG4	438.888	-1.03399	0.243372	2.15126e-05	0.00315055	OK		CACNG4	573	733	447	200	344	337
KRT8	11725.6	1.23561	0.291164	2.19882e-05	0.00318595	OK		KRT8	4837	8675	4939	16865	13800	22818
ATHL1	194.421	0.922838	0.217838	2.27181e-05	0.00325706	OK		ATHL1	148	116	112	205	312	311
ZNF404	197.265	1.00832	0.239642	2.58065e-05	0.0036613	OK		ZNF404	112	99	153	209	387	273
C1D	3017.63	-0.716732	0.170816	2.71751e-05	0.00381572	OK		C1D	3769	3183	4024	2206	2387	2500
GDPD5	171.076	1.14532	0.273332	2.78683e-05	0.00387312	OK		GDPD5	108	109	69	179	372	238
NRG2	49.5576	1.34781	0.322178	2.87163e-05	0.00395066	OK		NRG2	17	34	19	75	105	59
COL6A2	10.8095	1.70782	0.410481	3.17511e-05	0.0043245	OK		COL6A2	3	2	2	12	33	18
OCLN	4877.6	-1.17168	0.28199	3.25203e-05	0.00438541	OK		OCLN	5638	5592	9172	3041	2170	3328
GNG11	37.2178	1.50654	0.363349	3.37955e-05	0.00451269	OK		GNG11	7	17	19	77	64	44
PABPC4L	57.9091	-1.70733	0.412053	3.42084e-05	0.00452348	OK		PABPC4L	31	167	104	10	28	6
ZHX1	5563.74	-0.699891	0.169137	3.50336e-05	0.00458806	OK		ZHX1	5683	6792	7750	3979	4370	4848
HRCT1	53.1638	1.55518	0.37624	3.57327e-05	0.00459622	OK		HRCT1	22	22	12	85	152	43
ELF3	2029.24	1.07963	0.261208	3.57709e-05	0.00459622	OK		ELF3	1085	1309	1167	1704	4604	2980
PRKCG	14.1856	1.6142	0.391247	3.69503e-05	0.00470239	OK		PRKCG	3	6	4	15	36	27
GDF15	90.0272	1.22217	0.29638	3.72877e-05	0.00470239	OK		GDF15	57	49	35	83	170	172
PPP2R2B	529.699	-0.721116	0.175612	4.02052e-05	0.004986	OK		PPP2R2B	601	615	718	348	411	489
SASH1	1761.3	-0.694681	0.16919	4.02687e-05	0.004986	OK		SASH1	2319	1987	2051	1329	1410	1439
SERINC2	1672.91	1.27624	0.313342	4.64159e-05	0.00569536	OK		SERINC2	1138	829	507	1943	3971	2144
KRTAP2-3	84.0136	1.49009	0.366355	4.75516e-05	0.00578261	OK		KRTAP2-3	17	51	30	128	224	81
ABCG2	210.308	0.854741	0.210634	4.95051e-05	0.00596689	OK		ABCG2	143	138	142	240	398	244
GLIPR1	2542.29	-1.32714	0.328121	5.23976e-05	0.00626014	OK		GLIPR1	2990	4309	3912	1571	690	1513
CLDN1	29310.3	-1.38774	0.343734	5.4083e-05	0.0064053	OK		CLDN1	34424	32884	64816	12004	8321	21304
ZNF365	56.6105	-1.591	0.394776	5.57487e-05	0.00654567	OK		ZNF365	112	29	134	16	17	24
ZNF319	76.7035	1.23052	0.305684	5.68617e-05	0.00661928	OK		ZNF319	37	49	33	85	189	92
AVIL	174.71	-0.957928	0.238256	5.80531e-05	0.00670071	OK		AVIL	259	171	252	109	142	110
VEGFC	984.648	1.0912	0.27249	6.21381e-05	0.0069939	OK		VEGFC	385	797	531	1009	1983	1482
CCDC71L	554.455	1.16432	0.290872	6.25817e-05	0.0069939	OK		CCDC71L	257	345	307	512	1430	677
JAZF1	1072.62	-0.54732	0.136765	6.28353e-05	0.0069939	OK		JAZF1	1090	1236	1397	775	1026	952
AFAP1	641.673	0.779873	0.194904	6.29913e-05	0.0069939	OK		AFAP1	370	546	432	707	1114	807
PELI2	545.827	-1.17083	0.292658	6.31607e-05	0.0069939	OK		PELI2	555	914	826	389	348	212
CDC42EP5	18.3947	1.61434	0.403964	6.43546e-05	0.00705237	OK		CDC42EP5	6	3	6	30	56	16
RB1	10237.2	-0.624644	0.156361	6.47244e-05	0.00705237	OK		RB1	10681	11898	13795	8024	8616	8466
FAM167A	26.411	1.67614	0.419903	6.55909e-05	0.00709006	OK		FAM167A	1	1	7	12	116	42
UGT1A6	166.042	-1.21717	0.305194	6.65797e-05	0.00714028	OK		UGT1A6	169	298	242	72	72	138
BBC3	122.855	0.960266	0.241245	6.87809e-05	0.00730095	OK		BBC3	93	65	73	126	216	191
TPM1	10882.7	-0.685088	0.172247	6.96815e-05	0.00730095	OK		TPM1	11232	14626	13540	8482	8439	8914
RP11-571M6.6	46.5242	1.15984	0.291612	6.9686e-05	0.00730095	OK		RP11-571M6.6	28	30	18	62	90	61
FTH1	136918	0.851548	0.214809	7.36421e-05	0.00765653	OK		FTH1	88273	113513	73730	138007	240550	197311
STEAP3	1446.21	0.74651	0.18884	7.71367e-05	0.0079591	OK		STEAP3	1059	1048	969	1760	2495	1578
KCNN4	579.024	1.1857	0.300198	7.82428e-05	0.00801253	OK		KCNN4	299	450	177	811	886	948
LMO1	53.3687	-1.64223	0.416879	8.17014e-05	0.00829926	OK		LMO1	90	28	158	18	4	13
PSMB10	481.698	0.758502	0.192625	8.22614e-05	0.00829926	OK		PSMB10	343	357	319	446	786	739
HOXB4	20.4742	1.33853	0.34089	8.61604e-05	0.00860939	OK		HOXB4	8	9	11	29	33	37
NLRP1	1008.25	-0.729787	0.185916	8.65996e-05	0.00860939	OK		NLRP1	1218	1039	1433	690	795	872
DDIT3	809.642	0.703034	0.179215	8.75086e-05	0.00863672	OK		DDIT3	663	533	561	836	1316	1090
CCDC181	7.39841	1.64642	0.419828	8.7945e-05	NaN	Low		CCDC181	1	1	0	7	28	12
GBGT1	21.8836	1.64197	0.420054	9.26966e-05	0.00906443	OK		GBGT1	3	3	5	22	100	13
MST4	5836.15	-0.638618	0.163425	9.31733e-05	0.00906443	OK		MST4	5843	7064	7942	4567	5161	4507
LPIN2	1022.91	1.08248	0.277227	9.43574e-05	0.00909524	OK		LPIN2	529	648	597	1094	2513	1075
PGF	106.224	1.36251	0.349053	9.48256e-05	0.00909524	OK		PGF	49	52	40	137	308	89
PDCD4	29616.7	-0.915266	0.234618	9.57602e-05	0.00912066	OK		PDCD4	43843	28182	42239	20633	23545	18035
GALE	1212.97	0.798988	0.205325	9.96965e-05	0.00942963	OK		GALE	985	808	706	1268	2088	1655
B3GNT2	2127.65	-0.671933	0.172831	0.000101151	0.00950121	OK		B3GNT2	2395	2199	3069	1457	1873	1811
P2RX4	213.384	1.06305	0.273849	0.000103659	0.0096071	OK		P2RX4	115	144	116	185	485	305
TUFT1	13935.7	-0.922889	0.237748	0.000103689	0.0096071	OK		TUFT1	18788	17120	18115	9942	7520	11255
TBC1D23	6610.64	-0.564528	0.145542	0.000104973	0.0096604	OK		TBC1D23	7186	8021	7834	5281	5499	5869
UBASH3B	254.726	1.09215	0.281889	0.000106886	0.00977036	OK		UBASH3B	141	197	99	332	515	301
LPAR2	271.31	0.920743	0.237812	0.000108069	0.0098127	OK		LPAR2	174	208	141	286	538	346
TAPBPL	315.196	0.644574	0.166607	0.000109362	0.00986432	OK		TAPBPL	219	223	265	317	476	445
ELFN2	102.818	1.16903	0.302422	0.000110834	0.00986664	OK		ELFN2	64	71	30	141	169	160
S1PR3	296.67	0.810376	0.20964	0.000110837	0.00986664	OK		S1PR3	191	181	238	418	424	360
C20orf112	434.284	1.08826	0.281798	0.00011253	0.00995229	OK		C20orf112	164	354	234	429	830	717
CPVL	1125.73	0.777609	0.201459	0.000113437	0.00996786	OK		CPVL	767	808	780	1650	1482	1357
SPRY4	1005.02	0.863278	0.22381	0.000114699	0.00998307	OK		SPRY4	602	707	699	1031	1299	1866
SRPK2	5093.91	-0.477514	0.123824	0.000115077	0.00998307	OK		SRPK2	5715	6050	5500	4099	4985	4333
ARL5A	3874.03	-0.652775	0.169451	0.000117019	0.0100873	OK		ARL5A	4322	4414	5138	2487	3218	3754
ATP10D	2458.28	-0.704571	0.183201	0.000120119	0.0102894	OK		ATP10D	2992	2471	3467	1726	2001	2089
TPRG1-AS1	51.0677	-1.50876	0.39314	0.000124178	0.0105706	OK		TPRG1-AS1	125	45	72	17	9	29
VPS4B	6689.23	-0.681344	0.177867	0.000127809	0.0106678	OK		VPS4B	7176	7202	9815	4779	5506	5719
MAK	29.6743	1.57115	0.410174	0.000127914	0.0106678	OK		MAK	2	12	10	36	104	29
TSPAN1	1577.04	1.29437	0.337966	0.000128204	0.0106678	OK		TSPAN1	899	812	520	2526	3829	1244
C16orf45	49.0256	1.54986	0.405183	0.00013072	0.0106678	OK		C16orf45	13	25	5	72	157	42
FOSB	3199.25	0.938112	0.245293	0.000131063	0.0106678	OK		FOSB	1542	2413	2168	2812	6124	5029
CXCL2	303.137	1.29754	0.339333	0.000131416	0.0106678	OK		CXCL2	115	120	196	224	505	759
KAT2B	754.127	-0.834823	0.218388	0.000132017	0.0106678	OK		KAT2B	866	766	1225	454	588	630
LGALS1	4680.9	1.06516	0.278675	0.00013226	0.0106678	OK		LGALS1	2892	3465	1797	4728	9848	6657
GPR111	65.3195	-1.53066	0.400485	0.000132369	0.0106678	OK		GPR111	94	42	183	18	13	35
LRRC8B	2977.32	-0.958688	0.251524	0.000138118	0.0110657	OK		LRRC8B	3753	2998	4954	2035	1724	2250
SMAD9	740.829	-0.999142	0.26304	0.000145605	0.0115527	OK		SMAD9	796	953	1212	309	756	457
UBAP1	8273.51	-0.465849	0.122703	0.000146711	0.0115527	OK		UBAP1	9278	9437	9228	6536	7580	7755
TNIP1	8045.92	1.06621	0.280838	0.000146741	0.0115527	OK		TNIP1	4610	5090	4313	7431	20116	9435
PYROXD1	1414.94	-0.626789	0.165277	0.000149223	0.0116805	OK		PYROXD1	1493	1629	1911	1044	1143	1283
TINAGL1	1747.6	1.25223	0.33047	0.000151111	0.0117607	OK		TINAGL1	1017	1055	501	1816	4611	2102
CD44	76012.6	-0.510059	0.134751	0.000153588	0.0118463	OK		CD44	84188	81246	95012	57555	68732	71087
UGT1A1	29.6774	-1.29231	0.341556	0.000154572	0.0118463	OK		UGT1A1	29	54	48	17	12	16
SGPP1	2065.89	-0.442241	0.116896	0.000154819	0.0118463	OK		SGPP1	2099	2319	2523	1557	2138	1861
RP11-499P20.2	111.65	-1.16734	0.309616	0.000163072	0.0124081	OK		RP11-499P20.2	149	115	206	67	87	41
XKR9	336.157	-0.79516	0.211086	0.000165228	0.0125023	OK		XKR9	333	466	462	249	234	268
TMCC3	5214.7	-1.13356	0.3011	0.000166732	0.0125464	OK		TMCC3	5389	6590	9832	3031	2127	4040
HOOK1	3824.35	-0.908554	0.241458	0.000168034	0.0125748	OK		HOOK1	5118	3438	6233	2550	2976	2527
ZDHHC6	4722.89	-0.786823	0.209489	0.000172707	0.0127873	OK		ZDHHC6	5171	5402	7079	3720	3883	3004
AC093627.7	12.4786	1.5762	0.419664	0.00017275	0.0127873	OK		AC093627.7	2	3	2	15	50	10
TNNT1	1056.99	0.880356	0.234862	0.000177972	0.0131026	OK		TNNT1	658	891	534	1154	1970	1366
KLHL29	110.623	0.91824	0.246076	0.000190322	0.0139365	OK		KLHL29	60	85	68	148	137	179
ACADSB	1648.29	-0.927275	0.248691	0.000192532	0.0140114	OK		ACADSB	2280	1489	2641	1143	1144	1117
CAMK1D	762.304	-0.926561	0.248576	0.000193403	0.0140114	OK		CAMK1D	1157	848	951	566	616	395
FAM49A	1268.36	-0.825486	0.221716	0.000196742	0.0141779	OK		FAM49A	1345	1481	1977	764	878	1169
CNTNAP1	204.06	1.08495	0.291869	0.000201404	0.0144375	OK		CNTNAP1	130	109	109	202	505	235
CASK	1814.47	-0.579498	0.156108	0.000205498	0.0146467	OK		CASK	2076	2008	2266	1463	1508	1561
FCRLA	15.0557	1.52934	0.412115	0.000206473	0.0146467	OK		FCRLA	4	5	3	12	54	21
PNCK	108.613	1.40473	0.378865	0.000209122	0.0147577	OK		PNCK	32	23	74	172	285	98
MFSD1	2300.01	-0.743328	0.200597	0.000210911	0.0147985	OK		MFSD1	2301	3011	3185	1661	1610	2017
SYT1	102.114	1.36077	0.36745	0.00021282	0.0147985	OK		SYT1	19	43	69	169	113	213
SPAG4	45.0868	1.2778	0.345059	0.000212959	0.0147985	OK		SPAG4	22	20	22	50	125	48
STAU2	2030.79	-0.613091	0.16571	0.000215791	0.0148702	OK		STAU2	1988	2359	2860	1430	1831	1781
SSFA2	14675.5	-1.16516	0.314966	0.000216175	0.0148702	OK		SSFA2	19742	13020	29130	7529	6342	11354
CD1D	90.7497	1.30436	0.353768	0.000226868	0.0155274	OK		CD1D	28	64	33	114	245	92
GATM	405.11	-1.2505	0.340202	0.000237131	0.0161487	OK		GATM	617	284	859	200	178	259
DCAF12	7491.42	-0.659147	0.179427	0.000239139	0.0162044	OK		DCAF12	7968	9166	9796	6048	5645	6228
C22orf29	453.76	0.702425	0.191298	0.000240763	0.0162336	OK		C22orf29	310	396	280	536	615	644
ITGB2-AS1	10.2572	1.53025	0.417111	0.000243788	0.0163566	OK		ITGB2-AS1	1	5	1	21	24	12
RAB20	164.878	1.16012	0.316693	0.000249038	0.0166269	OK		RAB20	71	136	57	193	362	217
CCDC19	69.8031	1.11465	0.304389	0.000250325	0.0166313	OK		CCDC19	38	54	24	78	140	103
LMO7	3526.23	-1.03326	0.282279	0.000251793	0.0166476	OK		LMO7	4682	3125	6425	2087	1953	2711
RP11-379B18.5	144.306	-0.828881	0.22655	0.00025349	0.0166789	OK		RP11-379B18.5	154	229	164	91	108	120
FAM63B	4359.82	-0.774918	0.211938	0.000255837	0.0166832	OK		FAM63B	4446	5793	6030	2966	2895	3998
SSBP2	1914.94	-0.773458	0.211548	0.000256004	0.0166832	OK		SSBP2	2212	1943	2971	1341	1410	1590
KLF5	92148	-0.866732	0.237153	0.000257452	0.0166976	OK		KLF5	97026	125248	131560	64859	52347	78812
BSCL2	1768.82	0.48921	0.133984	0.000260965	0.0168452	OK		BSCL2	1363	1533	1356	2039	2379	2132
ZNF677	198.025	0.778834	0.213452	0.000263517	0.0169298	OK		ZNF677	151	109	152	213	297	299
PPARG	137.634	1.29848	0.356324	0.000268345	0.017159	OK		PPARG	64	37	87	147	163	358
PAX9	3927.58	-1.03083	0.283543	0.000277393	0.0176546	OK		PAX9	4464	5902	5527	3047	1745	2554
RAB15	200.056	-0.957128	0.263571	0.000281899	0.017858	OK		RAB15	268	186	334	95	168	151
ZBED2	732.438	1.12957	0.311395	0.000286249	0.0180496	OK		ZBED2	451	265	478	817	1818	791
CLMN	1181.57	0.958051	0.264205	0.000287665	0.0180553	OK		CLMN	482	935	805	1267	2405	1507
MED24	2086.83	0.776499	0.214306	0.000290848	0.0181713	OK		MED24	1681	1497	1158	2388	3634	2526
CXCL3	84.6406	1.36201	0.37633	0.000295535	0.0183115	OK		CXCL3	24	36	45	54	138	242
CA9	6120.26	1.07022	0.295726	0.00029578	0.0183115	OK		CA9	3727	3157	3611	6746	15529	5840
USP3	4582.12	-0.545719	0.150971	0.000300668	0.0184741	OK		USP3	5289	4812	5769	3692	4299	3681
RCAN2	31.6382	-1.51685	0.419677	0.00030112	0.0184741	OK		RCAN2	47	22	95	4	2	16
TXNDC16	1394.58	-0.802214	0.222178	0.000305404	0.0186529	OK		TXNDC16	1596	1361	2284	959	1183	984
TMEM255B	30.7051	1.32479	0.367061	0.000307184	0.0186779	OK		TMEM255B	13	18	9	42	81	31
NEK7	9273.69	-0.781636	0.21679	0.000311553	0.0188593	OK		NEK7	8298	12124	14357	5902	7206	7945
UNC93B1	218.219	0.688583	0.191051	0.000313133	0.0188711	OK		UNC93B1	175	151	150	229	308	329
ZNF518A	1869.47	-0.587351	0.163035	0.000315043	0.0188887	OK		ZNF518A	1840	2181	2562	1360	1879	1469
CYR61	5519.71	1.22334	0.339662	0.000316198	0.0188887	OK		CYR61	2617	3827	1757	7157	14535	4943
CAMK2B	160.933	1.10517	0.307196	0.000321185	0.0190578	OK		CAMK2B	85	126	57	255	286	181
TRPC4	20.7192	1.48649	0.413251	0.000321828	0.0190578	OK		TRPC4	4	5	8	56	15	35
CD2AP	7678.87	-0.546575	0.152037	0.000324373	0.0191253	OK		CD2AP	7557	9348	9787	6218	7018	6290
GPR137C	125.575	-1.13917	0.317169	0.000328559	0.0191484	OK		GPR137C	176	111	239	86	72	59
RFX2	966.974	0.871606	0.242676	0.000328603	0.0191484	OK		RFX2	629	832	445	1143	1477	1436
GNAI1	5789.15	-0.454897	0.126665	0.000328982	0.0191484	OK		GNAI1	6078	6200	7244	4504	5964	4981
RAB17	111.954	1.10513	0.308201	0.000336124	0.0194117	OK		RAB17	81	68	36	155	215	138
CTA-445C9.15	130.389	-0.874964	0.244024	0.000336355	0.0194117	OK		CTA-445C9.15	134	176	192	96	80	100
DSC1	40.7417	-1.50605	0.420384	0.000340232	0.0195526	OK		DSC1	119	12	78	13	4	8
RNF141	5174.59	-0.722228	0.201889	0.000347103	0.0197905	OK		RNF141	5678	5866	7434	3229	3883	5021
CITED2	1338.61	0.766537	0.214283	0.000347279	0.0197905	OK		CITED2	1033	966	799	1715	2266	1447
KLHL31	60.3086	-1.1771	0.329218	0.000349654	0.0198342	OK		KLHL31	78	62	117	26	27	49
EVA1A	32.9952	1.34961	0.377572	0.000350958	0.0198342	OK		EVA1A	10	19	12	40	98	32
POU2F3	703.154	-0.973329	0.272515	0.00035473	0.0199646	OK		POU2F3	909	654	1226	407	649	373
CPEB3	576.616	-0.755104	0.211983	0.000367911	0.0206212	OK		CPEB3	639	599	899	400	540	391
HABP4	688.726	0.557314	0.15657	0.000371523	0.0206601	OK		HABP4	493	527	587	670	974	990
SNX16	959.227	-0.755779	0.21233	0.000371639	0.0206601	OK		SNX16	1034	976	1548	644	857	712
TMEM41B	8562.87	-0.681156	0.191717	0.000380964	0.0210108	OK		TMEM41B	9425	8593	12986	6043	7523	6929
SAA2-SAA4	18.2173	1.49102	0.419666	0.000381033	0.0210108	OK		SAA2-SAA4	2	6	4	8	71	31
RP11-408H20.1	75.0779	-1.2999	0.366146	0.000384914	0.0211361	OK		RP11-408H20.1	142	56	136	26	28	55
COL9A2	26.3772	1.30184	0.366799	0.000386409	0.0211361	OK		COL9A2	13	10	12	20	65	49
RFX5	3900.81	-0.539623	0.152122	0.000389196	0.0212034	OK		RFX5	3958	4628	4937	3229	3498	3203
FBXO25	941.403	-0.466557	0.131659	0.000394602	0.0213451	OK		FBXO25	1025	1090	1068	773	866	843
TPMT	2855.16	-0.527405	0.14884	0.000394931	0.0213451	OK		TPMT	3343	2873	3615	2113	2776	2488
B3GNT3	912.639	0.835767	0.236042	0.000398983	0.0214788	OK		B3GNT3	608	620	609	913	1928	1030
PP13439	22.3879	-1.47539	0.417047	0.0004036	0.0216061	OK		PP13439	38	10	65	5	10	4
MAPK12	110.987	1.09908	0.310726	0.000404519	0.0216061	OK		MAPK12	75	76	33	123	203	182
KCTD11	2046.84	0.797282	0.22578	0.000413622	0.022006	OK		KCTD11	1575	1454	1171	1933	3880	2742
TMEM168	2611.94	-0.587565	0.166578	0.000419862	0.022251	OK		TMEM168	2512	3187	3505	2005	2237	2274
TET2	2653.84	-0.929121	0.26349	0.000421552	0.022254	OK		TET2	3936	2227	4183	1382	2076	2084
SOX13	1598.16	0.879887	0.249782	0.000427294	0.0224701	OK		SOX13	1214	1095	807	1835	3180	1798
CORO1A	40.764	1.45409	0.413273	0.00043406	0.0227381	OK		CORO1A	16	9	10	16	151	69
C3orf38	1736.86	-0.595369	0.169418	0.000441075	0.0229938	OK		C3orf38	1696	2064	2374	1365	1502	1445
VCAN	50.5143	1.29142	0.367565	0.000442318	0.0229938	OK		VCAN	11	35	22	74	125	51
EFCAB4B	41.4426	1.43722	0.409658	0.000450905	0.0233511	OK		EFCAB4B	4	24	11	28	85	115
WDR26	17232.2	-0.567844	0.162011	0.000456659	0.0235595	OK		WDR26	19712	17521	22912	12820	15072	15605
IFITM3	4612.57	0.91686	0.261799	0.000461516	0.0237202	OK		IFITM3	3130	3735	1926	4899	8367	6635
TNFRSF1B	41.6237	1.39341	0.398286	0.00046786	0.0239559	OK		TNFRSF1B	13	22	10	25	139	64
SLC7A2	35.305	1.41182	0.404073	0.000475887	0.0242745	OK		SLC7A2	3	21	12	82	48	48
PCDHAC2	118.382	1.0598	0.303409	0.000477647	0.0242745	OK		PCDHAC2	53	89	62	165	254	114
PRRG4	7451.96	-0.905604	0.259452	0.000482214	0.0243031	OK		PRRG4	8969	7507	12508	4057	4697	6888
TESK1	235.584	0.677504	0.194145	0.000483613	0.0243031	OK		TESK1	176	195	146	257	386	293
ZNF430	1828.3	-0.618743	0.177358	0.000485452	0.0243031	OK		ZNF430	1937	1982	2577	1435	1521	1524
MMP10	82.198	1.28021	0.367033	0.000486664	0.0243031	OK		MMP10	29	29	53	177	73	132
ZDHHC21	894.497	-0.805355	0.230911	0.000487133	0.0243031	OK		ZDHHC21	947	1078	1349	637	554	781
TSC22D3	5196.64	0.963828	0.276509	0.000490842	0.0243988	OK		TSC22D3	3001	3460	3151	4268	12339	6700
RNF168	2464.9	-0.644507	0.184974	0.0004934	0.0244368	OK		RNF168	2346	3546	2955	1706	2082	2218
ALDH1A2	508.187	-0.969669	0.278505	0.000498248	0.0245874	OK		ALDH1A2	437	882	712	347	413	256
C4orf33	1178.08	-0.561212	0.161367	0.000505424	0.0248515	OK		C4orf33	1177	1396	1541	960	1059	952
STX1A	168.441	0.793789	0.228331	0.000508035	0.02489	OK		STX1A	133	104	109	172	240	281
RP11-143E21.7	64.1119	-1.17416	0.338161	0.000516202	0.0251995	OK		RP11-143E21.7	90	49	135	30	42	36
CYP2S1	357.44	1.05002	0.302648	0.000521559	0.0253544	OK		CYP2S1	222	279	115	395	701	521
BIK	149.918	1.0764	0.310324	0.000523097	0.0253544	OK		BIK	75	83	96	140	391	168
FNDC4	100.822	1.23285	0.35611	0.000536184	0.0258259	OK		FNDC4	53	52	39	110	302	88
GREM1	27.6667	1.44335	0.417008	0.000537742	0.0258259	OK		GREM1	6	2	14	79	35	29
ARID5A	43.6394	1.227	0.354538	0.000538513	0.0258259	OK		ARID5A	21	25	17	36	121	60
GRINA	3356.38	0.872496	0.252514	0.000549816	0.0262754	OK		GRINA	2680	2279	1593	3442	6409	4488
ZNF273	283.092	-1.03776	0.300497	0.000553374	0.026353	OK		ZNF273	481	213	450	150	208	183
ZDHHC20	1238.32	-0.582071	0.169157	0.00057955	0.0274587	OK		ZDHHC20	1247	1380	1727	961	1160	983
OSGIN2	3445.29	-0.501086	0.145643	0.000580624	0.0274587	OK		OSGIN2	3656	4061	4074	2578	2982	3404
MTUS2-AS1	21.8336	-1.43394	0.417089	0.000586096	0.0276216	OK		MTUS2-AS1	39	57	13	4	3	12
PHTF2	3974.74	-0.586984	0.170787	0.00058832	0.0276308	OK		PHTF2	3683	4836	5501	2911	3696	3360
CTD-2021J15.2	17.4963	1.44275	0.420012	0.0005925	0.0276762	OK		CTD-2021J15.2	0	8	4	16	61	26
OSBPL6	905.005	-0.622332	0.181193	0.000593351	0.0276762	OK		OSBPL6	1104	1013	1093	714	894	618
RRAD	49.9279	1.35459	0.394919	0.000603451	0.0280512	OK		RRAD	34	11	11	41	138	86
MYO5B	2599.92	-0.516753	0.150732	0.000607411	0.0281393	OK		MYO5B	3186	2787	2941	1995	2317	2401
TBC1D15	4594.01	-0.659199	0.192414	0.000612657	0.028286	OK		TBC1D15	4669	5001	6887	3423	3745	3876
CSF2	7.20391	1.43816	0.420452	0.000625041	NaN	Low		CSF2	1	2	1	9	26	8
KIAA1217	7907.66	-0.862065	0.252198	0.000630359	0.028927	OK		KIAA1217	9732	9450	11148	6723	5785	4164
EEA1	3816.53	-0.85818	0.251075	0.000630786	0.028927	OK		EEA1	4285	4253	6111	2816	2179	3090
SLC10A6	9.6021	-1.37686	0.402952	0.000633316	NaN	Low		SLC10A6	31	2	21	0	0	1
BRIP1	3741.06	-0.909617	0.266322	0.000636694	0.0290999	OK		BRIP1	3547	5296	5810	2807	2010	2814
SERPINE2	369.774	1.01855	0.298746	0.00065102	0.0296552	OK		SERPINE2	242	171	238	376	909	397
IL18R1	49.8272	0.93302	0.273751	0.000653742	0.0296799	OK		IL18R1	24	29	41	64	73	76
IRX3	630.763	-1.14832	0.337265	0.000662099	0.0299594	OK		IRX3	1089	400	1174	254	438	401
RP11-345L23.1	75.8804	-1.12821	0.331878	0.000675194	0.0303955	OK		RP11-345L23.1	105	72	143	23	51	61
CSMD3	17.5516	1.34467	0.395601	0.000676199	0.0303955	OK		CSMD3	6	3	11	21	48	23
PNPLA1	7.77942	-1.4268	0.420461	0.000690264	NaN	Low		PNPLA1	22	10	8	1	1	3
TTC14	2065.74	-0.72055	0.212588	0.000700418	0.0313806	OK		TTC14	1928	2512	3167	1562	1592	1635
ITGA5	9822.54	0.818873	0.242189	0.000721895	0.0322049	OK		ITGA5	6967	6959	5934	10749	20363	10211
LY6E	2030.93	0.995182	0.294389	0.000723546	0.0322049	OK		LY6E	1361	1589	681	2268	3730	3010
HTR1D	57.4275	-1.19931	0.35503	0.000729993	0.032386	OK		HTR1D	88	40	121	25	31	36
SLC9A9	387.209	-0.936465	0.277322	0.000733305	0.0323903	OK		SLC9A9	470	531	523	309	182	277
LINC00242	10.9483	1.36948	0.405622	0.000734846	0.0323903	OK		LINC00242	5	2	4	20	14	22
RAB6B	24.6888	-1.21118	0.359045	0.00074263	0.0326278	OK		RAB6B	49	35	23	10	15	14
FMO4	373.901	-0.849195	0.252054	0.000754152	0.0328642	OK		FMO4	456	404	569	265	213	320
ATP7A	1044.57	-0.845115	0.250866	0.000754974	0.0328642	OK		ATP7A	1218	1050	1724	742	646	851
KLHL13	616.198	-0.884062	0.262435	0.00075525	0.0328642	OK		KLHL13	816	875	687	486	327	460
ITGAV	7108.59	-0.93669	0.278325	0.00076417	0.0330765	OK		ITGAV	6507	7886	13766	3569	5145	5930
CREB5	484.289	1.04115	0.30939	0.000764986	0.0330765	OK		CREB5	241	353	244	495	1244	490
TSPAN15	664.375	0.983524	0.292419	0.000769865	0.0331822	OK		TSPAN15	355	539	310	664	1542	777
IQCB1	1748.63	-0.380579	0.113354	0.000786674	0.033725	OK		IQCB1	1740	2007	2018	1406	1756	1641
FSTL4	99.9333	-1.22849	0.365929	0.000787411	0.033725	OK		FSTL4	204	109	123	41	28	82
DNER	242.797	1.13329	0.337819	0.000794458	0.0337868	OK		DNER	162	103	116	263	670	226
PKIB	149.036	-0.647065	0.1929	0.000795345	0.0337868	OK		PKIB	180	164	189	108	120	133
JMY	3136.41	-0.450782	0.134398	0.000796297	0.0337868	OK		JMY	3390	3299	3872	2487	3253	2633
GYLTL1B	252.055	0.991939	0.295951	0.000803164	0.0339723	OK		GYLTL1B	184	183	83	315	420	372
FBXO3	3258.28	-0.521752	0.155717	0.000806237	0.0339827	OK		FBXO3	3293	3612	4336	2386	2931	3097
APBB1	230.607	0.985267	0.294118	0.0008084	0.0339827	OK		APBB1	109	171	138	270	534	225
C11orf68	508.048	0.949403	0.283501	0.000811479	0.0340072	OK		C11orf68	414	306	215	516	1025	697
FN1	2073.85	0.987906	0.295156	0.00081673	0.0341223	OK		FN1	856	1724	1178	2379	4665	2215
DAB2	9.18793	1.38689	0.414367	0.000816853	NaN	Low		DAB2	1	0	2	3	26	29
SERPINF1	178.385	1.002	0.299583	0.000823906	0.0342596	OK		SERPINF1	128	104	84	240	384	168
RAVER1	902.717	0.611777	0.182934	0.000825049	0.0342596	OK		RAVER1	679	790	576	1004	1428	1076
APOL3	286.622	0.776511	0.232351	0.000831839	0.0344366	OK		APOL3	161	201	235	290	382	501
ADRB2	4948.15	0.946478	0.284196	0.000867298	0.0357958	OK		ADRB2	2861	3191	3143	4170	12128	5867
ARHGAP21	6727.56	-0.882571	0.265082	0.000870266	0.0358097	OK		ARHGAP21	7588	9338	9145	5818	4675	3406
TNIP2	361.44	0.630099	0.189494	0.000883639	0.0361589	OK		TNIP2	310	248	251	366	540	510
SESN3	2448.33	-0.963612	0.289805	0.000884062	0.0361589	OK		SESN3	4494	2066	3085	1506	1563	1791
SEC22A	2316.4	-0.530983	0.159838	0.00089372	0.036328	OK		SEC22A	2181	3015	2830	1665	2145	2157
ACTA2	118.844	1.01317	0.304993	0.000893872	0.036328	OK		ACTA2	90	51	67	154	254	123
CALCR	22.1482	-1.2421	0.373989	0.000896197	0.036328	OK		CALCR	38	20	40	13	8	11
RASSF4	44.2094	1.10131	0.331803	0.000902838	0.0364886	OK		RASSF4	22	32	18	43	106	59
SRPX2	464.003	1.07085	0.322803	0.000908723	0.0365111	OK		SRPX2	286	252	236	552	1215	384
RIMS2	299.703	-0.953729	0.287549	0.00091072	0.0365111	OK		RIMS2	391	364	432	244	224	124
NREP	3412.37	-0.87666	0.264331	0.000911437	0.0365111	OK		NREP	4160	3084	5940	2302	2178	2696
RP11-411K7.1	12.1155	-1.36396	0.411366	0.000914199	0.0365144	OK		RP11-411K7.1	48	3	14	1	2	1
MAGI3	1518.17	-0.49114	0.148205	0.000919926	0.0365989	OK		MAGI3	1478	1812	1900	1151	1379	1440
FSTL3	1174.42	0.945718	0.285422	0.00092169	0.0365989	OK		FSTL3	891	757	519	1134	2596	1476
FHOD1	481.195	0.973699	0.294229	0.000935236	0.0368436	OK		FHOD1	358	314	197	568	1045	520
LINC00707	1808.7	-0.953217	0.288056	0.000935829	0.0368436	OK		LINC00707	2583	2445	2122	1470	1352	748
ODF3L1	28.7699	1.15534	0.34914	0.000935968	0.0368436	OK		ODF3L1	16	16	12	25	70	44
PCDHB11	61.9377	-1.1548	0.349065	0.000938717	0.0368453	OK		PCDHB11	86	74	105	28	19	55
SAMD5	170.894	1.17784	0.356231	0.000945056	0.0369875	OK		SAMD5	32	138	87	245	266	291
DDX43	1244.27	-0.434736	0.131596	0.000954617	0.0372547	OK		DDX43	1224	1498	1454	962	1194	1184
FAM135A	2296.96	-0.746307	0.225969	0.000957616	0.0372649	OK		FAM135A	2851	2296	3343	1694	1546	1984
TACC2	5033.07	-0.718818	0.21775	0.000963029	0.0373143	OK		TACC2	6849	5698	5844	4173	3524	3860
FZD2	17.7645	1.23867	0.375272	0.000964363	0.0373143	OK		FZD2	6	13	5	29	33	24
SLC16A3	1735.71	1.06238	0.321977	0.0009684	0.0373643	OK		SLC16A3	1217	1124	561	1649	4106	2305
CHUK	5530	-0.776738	0.235745	0.000984853	0.0378918	OK		CHUK	5919	5913	8884	4471	4125	3720
BAALC	36.5691	-1.38143	0.41953	0.000991943	0.0380571	OK		BAALC	74	11	98	12	5	13
RANBP9	6098.22	-0.466214	0.141874	0.0010158	0.0387201	OK		RANBP9	6388	6482	7784	4964	5709	5406
TENC1	596.603	0.860016	0.261754	0.00101768	0.0387201	OK		TENC1	421	484	266	692	1120	717
RP11-379B8.1	27.4386	-1.11758	0.340147	0.00101775	0.0387201	OK		RP11-379B8.1	38	34	44	9	15	24
RND1	26.0786	1.32235	0.4028	0.00102747	0.0389811	OK		RND1	9	11	9	19	94	29
ZNF620	84.4199	-1.04517	0.318642	0.0010378	0.0392634	OK		ZNF620	111	131	104	51	31	72
TGFBR2	5775.99	0.846506	0.258239	0.00104547	0.0393378	OK		TGFBR2	2832	5509	3178	7742	8544	7667
COL6A1	104.055	0.989325	0.30181	0.00104554	0.0393378	OK		COL6A1	83	50	52	122	224	118
TOPORS	4324.02	-0.471125	0.143795	0.00105154	0.0394545	OK		TOPORS	4087	5146	5465	3352	4163	3903
ARHGEF16	571.937	0.77376	0.236245	0.00105569	0.0394863	OK		ARHGEF16	505	366	308	682	921	734
CLIP2	408.931	1.14078	0.348374	0.00105819	0.0394863	OK		CLIP2	200	319	113	460	1045	451
BCAS4	327.917	0.878815	0.268732	0.00107459	0.039913	OK		BCAS4	231	265	139	414	584	392
KIAA0226	2908.05	-0.567778	0.173633	0.00107548	0.039913	OK		KIAA0226	3003	3972	3204	2325	2426	2537
PLD1	2016.28	-0.990742	0.303072	0.00107928	0.039945	OK		PLD1	2644	2050	3416	1201	874	1791
ENTPD3	254.496	-1.13764	0.348366	0.00109215	0.040312	OK		ENTPD3	520	168	385	125	125	177
STRN	4729.69	-0.514121	0.157484	0.0010962	0.0403425	OK		STRN	4760	5111	6413	3672	4342	4208
GPX1	1593.1	0.958555	0.293684	0.0010989	0.0403425	OK		GPX1	1164	1083	657	1673	3584	1828
IFNLR1	1162.42	-0.798496	0.245087	0.00112197	0.040837	OK		IFNLR1	1619	1373	1370	757	692	1119
PDE4A	25.9284	1.27958	0.392756	0.00112218	0.040837	OK		PDE4A	6	19	7	29	73	32
FEM1B	32034.8	-0.768444	0.235898	0.00112386	0.040837	OK		FEM1B	34401	39171	46142	26171	19619	25364
TMEM64	1752.88	-1.16951	0.359058	0.00112531	0.040837	OK		TMEM64	2689	1208	3668	804	633	1370
FTL	20245.5	0.921568	0.28298	0.00112737	0.040837	OK		FTL	13743	16585	7690	20955	37343	29830
GMFB	7133.32	-0.544401	0.167258	0.00113448	0.0409857	OK		GMFB	6971	8715	9128	5628	5916	6545
AC096579.13	15.4455	-1.36212	0.41867	0.0011401	0.0410799	OK		AC096579.13	42	9	25	2	4	8
TMEM8A	238.657	0.857351	0.263746	0.00115135	0.0412724	OK		TMEM8A	186	146	136	223	498	305
TOP1	29201	-0.715019	0.219963	0.0011515	0.0412724	OK		TOP1	32352	29473	45333	21235	21229	25298
CNTN1	3364.97	-0.689971	0.212437	0.00116265	0.0415624	OK		CNTN1	4284	3189	4735	2597	2621	2691
FXYD5	3436.07	0.87683	0.270326	0.0011803	0.0419809	OK		FXYD5	2434	2392	1829	3568	7673	3623
RP4-659J6.2	204.423	-1.05663	0.325763	0.00118052	0.0419809	OK		RP4-659J6.2	319	184	338	78	109	191
SPTSSB	43.1626	-1.32459	0.408663	0.00118995	0.0420466	OK		SPTSSB	76	23	106	6	19	26
ADC	32.1506	1.22404	0.377728	0.00119308	0.0420466	OK		ADC	11	22	11	26	90	47
FOXA2	24.4442	1.27446	0.39331	0.00119389	0.0420466	OK		FOXA2	8	3	19	38	45	39
SIGIRR	92.8952	0.997451	0.307842	0.00119472	0.0420466	OK		SIGIRR	67	60	37	97	208	114
LMO4	1828.06	-0.446762	0.137983	0.00120453	0.0422423	OK		LMO4	2059	1891	2193	1490	1747	1628
ZNF784	176.852	0.737229	0.227726	0.00120648	0.0422423	OK		ZNF784	121	141	113	173	335	218
ACPP	410.151	-1.00462	0.310473	0.00121318	0.0423681	OK		ACPP	496	464	703	229	169	379
C8orf4	16.9585	1.35878	0.420058	0.00121753	0.0424052	OK		C8orf4	1	5	7	10	66	24
NLE1	869.06	0.589444	0.182262	0.00122047	0.0424052	OK		NLE1	651	781	557	991	1307	1046
MOK	705.435	0.752137	0.232647	0.00122516	0.0424599	OK		MOK	446	660	377	873	1066	912
SHC1	16492.8	0.608253	0.188265	0.00123428	0.0426672	OK		SHC1	12735	14567	10060	17027	25191	22002
ST3GAL6	141.591	-0.95041	0.294257	0.00123851	0.042705	OK		ST3GAL6	189	124	249	73	135	81
PSMB9	831.065	0.81106	0.251237	0.00124545	0.0428359	OK		PSMB9	523	611	552	639	1513	1372
MDFIC	1276.28	-0.448796	0.139128	0.00125627	0.0430993	OK		MDFIC	1282	1455	1566	946	1398	1084
TMED1	287.785	0.692073	0.214642	0.00126271	0.0432114	OK		TMED1	234	222	167	318	486	348
LDLRAD4	4.07571	-1.32206	0.41004	0.0012632	NaN	Low		LDLRAD4	4	11	8	0	0	1
NFIL3	3398.34	-0.721769	0.223945	0.0012687	0.0432548	OK		NFIL3	3991	3291	5205	2334	2489	3056
NCKAP5L	86.1913	1.01384	0.314641	0.0012721	0.0432548	OK		NCKAP5L	55	68	27	105	165	116
SPATA13	312.075	0.595191	0.184734	0.00127351	0.0432548	OK		SPATA13	202	289	223	352	428	420
FABP12	6.41018	-1.29719	0.402636	0.00127416	NaN	Low		FABP12	17	2	17	0	0	1
LTBP3	157.702	1.07178	0.332953	0.00128629	0.0435802	OK		LTBP3	108	105	46	150	358	228
ATP1B3	25487.6	-0.789987	0.245568	0.0012955	0.0437835	OK		ATP1B3	25491	29202	41445	16169	16617	23974
RP11-734K21.5	86.0555	-1.16508	0.362992	0.0013289	0.044801	OK		RP11-734K21.5	150	55	166	34	42	63
NIPAL1	4224.67	-0.999369	0.311818	0.00135076	0.0454256	OK		NIPAL1	5774	3576	7725	2855	1970	3122
CCND2	9536.12	0.910693	0.284375	0.0013627	0.045697	OK		CCND2	4100	8947	5115	11035	12952	16739
NSMF	1364.26	0.707431	0.220945	0.00136554	0.045697	OK		NSMF	1143	1058	722	1504	2085	1881
ST3GAL1	696.657	0.834329	0.260649	0.00136968	0.0457232	OK		ST3GAL1	386	612	396	614	1356	1003
HIGD1A	6198.93	-0.686534	0.21477	0.00139053	0.0463058	OK		HIGD1A	7463	5813	9230	4692	4937	4984
C2orf69	1492.82	-0.611468	0.191496	0.00140751	0.0467566	OK		C2orf69	1424	1719	2169	1068	1250	1363
CACHD1	256.171	0.722071	0.226419	0.00142724	0.0470287	OK		CACHD1	159	188	201	308	465	262
MAPK11	57.8974	1.05784	0.331715	0.00142758	0.0470287	OK		MAPK11	41	37	18	77	121	66
ASS1	17047.2	0.654501	0.205301	0.00143255	0.0470287	OK		ASS1	13731	14111	9794	17777	24299	25119
KLHL4	180.346	0.947912	0.297368	0.00143421	0.0470287	OK		KLHL4	95	95	142	307	192	259
HOXB9	21.6384	1.20325	0.377471	0.00143427	0.0470287	OK		HOXB9	5	12	13	38	44	22
SNORD3A	35.4671	1.01581	0.318759	0.00143869	0.0470287	OK		SNORD3A	28	16	17	51	50	55
ABLIM1	25708.2	-0.983762	0.308724	0.00143987	0.0470287	OK		ABLIM1	36321	21703	45253	19147	12763	16791
TRIM59	1875.56	-0.753593	0.236632	0.00144923	0.0471945	OK		TRIM59	1913	2780	2294	1139	2092	1133
ATP11B	6777.14	-0.559152	0.175605	0.00145187	0.0471945	OK		ATP11B	6101	8866	8765	4812	6853	5612
DFFB	201.345	0.584242	0.183671	0.00146809	0.047608	OK		DFFB	146	180	136	227	280	265
TLE6	12.0262	1.27438	0.400752	0.00147291	0.0476173	OK		TLE6	6	5	3	11	31	21
RP11-66B24.4	126.241	-0.769347	0.242038	0.00147976	0.0476173	OK		RP11-66B24.4	131	178	163	96	80	106
ARID5B	6618.48	-0.738654	0.23248	0.0014866	0.0476173	OK		ARID5B	9557	6163	8627	5165	5115	4812
EFHD2	2988.16	0.778787	0.245204	0.0014928	0.0476173	OK		EFHD2	1577	2737	1881	2768	5364	4321
DLX4	679.153	-0.798012	0.251272	0.0014938	0.0476173	OK		DLX4	1086	690	766	478	458	560
RAPGEF4	208.525	-0.735755	0.231679	0.00149447	0.0476173	OK		RAPGEF4	256	217	296	150	140	187
GRAMD3	2849.06	-0.831473	0.261835	0.00149545	0.0476173	OK		GRAMD3	2980	3052	4868	1933	1701	2496
BSG	5607.03	0.682904	0.215061	0.00149634	0.0476173	OK		BSG	4809	4132	3226	5785	9445	7239
OBSCN	140.73	0.695176	0.219012	0.00150282	0.0477119	OK		OBSCN	112	110	82	166	225	170
ELF1	9874.39	-0.630475	0.1988	0.00151706	0.0480518	OK		ELF1	9861	11363	14109	7788	7470	8629
FSCN1	2628.79	0.928395	0.292841	0.00152282	0.0481227	OK		FSCN1	1900	2001	977	2760	5334	3446
IL31RA	142.567	1.10332	0.34867	0.00155425	0.049002	OK		IL31RA	114	42	67	202	313	148
MUT	3767.73	-0.515863	0.163194	0.00157203	0.0494483	OK		MUT	3944	3889	5142	2718	3533	3517
B4GALNT4	399.549	0.638646	0.202269	0.00159179	0.0499543	OK		B4GALNT4	321	294	275	405	711	467

## Sheet: Panther_All DEGs
Reference list	total # genes	input dtata used
Mapped IDs:	21042	412 out of 421
Unmapped IDs:	0	29
Multiple mapping information:	0	12
Analysis Type:	PANTHER Overrepresentation Test (Released 20171205)
Annotation Version and Release Date:	GO Ontology database Released 2018-02-02
Analyzed List:	Client Text Box Input (Homo sapiens)
Reference List:	Homo sapiens (all genes in database)
Test Type:	FISHER
GO biological process complete	Homo sapiens - REFLIST (21042)	Client Text Box Input (421)	Client Text Box Input (expected)	Client Text Box Input (over/under)	Client Text Box Input (fold Enrichment)	Client Text Box Input (raw P-value)	Client Text Box Input (FDR)
regulation of developmental process (GO:0050793)	2379	95	47.6	+	2	1.21e-10	4.7e-07
developmental process (GO:0032502)	5497	171	109.98	+	1.55	1.9e-10	5.89e-07
regulation of signaling (GO:0023051)	3423	120	68.49	+	1.75	4.53e-10	1e-06
anatomical structure morphogenesis (GO:0009653)	2021	83	40.44	+	2.05	7.16e-10	1.39e-06
anatomical structure development (GO:0048856)	5137	160	102.78	+	1.56	1.03e-09	1.6e-06
regulation of response to stimulus (GO:0048583)	4078	135	81.59	+	1.65	1.24e-09	1.75e-06
regulation of signal transduction (GO:0009966)	3083	110	61.68	+	1.78	1.68e-09	2.18e-06
regulation of cell communication (GO:0010646)	3374	117	67.51	+	1.73	1.9e-09	2.26e-06
multicellular organism development (GO:0007275)	4769	150	95.42	+	1.57	2.47e-09	2.74e-06
positive regulation of developmental process (GO:0051094)	1241	58	24.83	+	2.34	5.03e-09	4.1e-06
positive regulation of cell differentiation (GO:0045597)	862	46	17.25	+	2.67	4.24e-09	4.11e-06
cell differentiation (GO:0030154)	3491	118	69.85	+	1.69	7.15e-09	5.28e-06
cellular response to chemical stimulus (GO:0070887)	2624	96	52.5	+	1.83	7.69e-09	5.42e-06
regulation of multicellular organismal development (GO:2000026)	1805	73	36.11	+	2.02	1.42e-08	9.59e-06
cellular developmental process (GO:0048869)	3565	118	71.33	+	1.65	2.14e-08	1.38e-05
regulation of cell differentiation (GO:0045595)	1643	68	32.87	+	2.07	2.7e-08	1.67e-05
response to stimulus (GO:0050896)	8142	220	162.9	+	1.35	3.13e-08	1.87e-05
cellular response to stimulus (GO:0051716)	6423	181	128.51	+	1.41	1.09e-07	6.04e-05
regulation of localization (GO:0032879)	2595	91	51.92	+	1.75	1.41e-07	7.27e-05
positive regulation of metabolic process (GO:0009893)	3268	108	65.38	+	1.65	1.48e-07	7.42e-05
positive regulation of nitrogen compound metabolic process (GO:0051173)	2940	99	58.82	+	1.68	2.03e-07	9.84e-05
cellular response to cytokine stimulus (GO:0071345)	827	41	16.55	+	2.48	2.31e-07	0.000105
positive regulation of macromolecule metabolic process (GO:0010604)	3034	101	60.7	+	1.66	2.83e-07	0.000125
anatomical structure formation involved in morphogenesis (GO:0048646)	840	41	16.81	+	2.44	3.25e-07	0.00014
regulation of cell motility (GO:2000145)	784	39	15.69	+	2.49	4.45e-07	0.000187
positive regulation of gene expression (GO:0010628)	1818	69	36.37	+	1.9	4.98e-07	0.000203
cell surface receptor signaling pathway (GO:0007166)	2278	81	45.58	+	1.78	5.29e-07	0.00021
response to cytokine (GO:0034097)	921	43	18.43	+	2.33	5.57e-07	0.000216
cellular response to organic substance (GO:0071310)	2150	77	43.02	+	1.79	6.8e-07	0.000245
regulation of locomotion (GO:0040012)	855	41	17.11	+	2.4	7.38e-07	0.00026
regulation of anatomical structure morphogenesis (GO:0022603)	980	44	19.61	+	2.24	1.21e-06	0.000418
positive regulation of cellular metabolic process (GO:0031325)	3051	99	61.04	+	1.62	1.3e-06	0.000439
response to organic substance (GO:0010033)	2765	92	55.32	+	1.66	1.39e-06	0.00046
vasculature development (GO:0001944)	490	28	9.8	+	2.86	1.51e-06	0.000487
regulation of cell migration (GO:0030334)	733	36	14.67	+	2.45	1.64e-06	0.00052
multicellular organismal process (GO:0032501)	6688	181	133.81	+	1.35	1.87e-06	0.000558
response to chemical (GO:0042221)	4164	125	83.31	+	1.5	1.84e-06	0.00056
blood vessel development (GO:0001568)	466	27	9.32	+	2.9	1.82e-06	0.000563
protein phosphorylation (GO:0006468)	969	43	19.39	+	2.22	2.04e-06	0.000598
cardiovascular system development (GO:0072358)	500	28	10	+	2.8	2.18e-06	0.000626
positive regulation of multicellular organismal process (GO:0051240)	1493	58	29.87	+	1.94	2.25e-06	0.000633
signaling (GO:0023052)	5349	151	107.02	+	1.41	2.61e-06	0.000723
tissue development (GO:0009888)	1658	62	33.17	+	1.87	2.89e-06	0.000786
cell communication (GO:0007154)	5447	153	108.98	+	1.4	2.97e-06	0.000793
apoptotic process (GO:0006915)	910	41	18.21	+	2.25	3.09e-06	0.000811
regulation of catalytic activity (GO:0050790)	2317	79	46.36	+	1.7	3.32e-06	0.000843
signal transduction (GO:0007165)	4956	142	99.16	+	1.43	3.29e-06	0.000851
regulation of cellular component movement (GO:0051270)	858	39	17.17	+	2.27	3.42e-06	0.000856
regulation of phosphorylation (GO:0042325)	1490	57	29.81	+	1.91	3.81e-06	0.000883
negative regulation of cell proliferation (GO:0008285)	661	33	13.23	+	2.5	3.77e-06	0.000886
regulation of transferase activity (GO:0051338)	1024	44	20.49	+	2.15	3.74e-06	0.000893
protein modification process (GO:0036211)	3164	100	63.3	+	1.58	3.72e-06	0.000901
cellular protein modification process (GO:0006464)	3164	100	63.3	+	1.58	3.72e-06	0.000915
immune system process (GO:0002376)	2575	85	51.52	+	1.65	4.45e-06	0.00101
positive regulation of biosynthetic process (GO:0009891)	1831	66	36.63	+	1.8	5.05e-06	0.00113
positive regulation of macromolecule biosynthetic process (GO:0010557)	1687	62	33.75	+	1.84	5.29e-06	0.00117
circulatory system development (GO:0072359)	808	37	16.17	+	2.29	5.59e-06	0.00122
positive regulation of response to stimulus (GO:0048584)	2187	75	43.76	+	1.71	5.81e-06	0.00125
animal organ development (GO:0048513)	2988	95	59.78	+	1.59	6.03e-06	0.00128
positive regulation of RNA metabolic process (GO:0051254)	1504	57	30.09	+	1.89	6.22e-06	0.0013
regulation of growth (GO:0040008)	649	32	12.98	+	2.46	6.4e-06	0.00132
positive regulation of cellular biosynthetic process (GO:0031328)	1804	65	36.09	+	1.8	6.62e-06	0.00135
regulation of phosphorus metabolic process (GO:0051174)	1737	63	34.75	+	1.81	7.01e-06	0.00141
regulation of cellular component organization (GO:0051128)	2326	78	46.54	+	1.68	7.31e-06	0.00145
positive regulation of nucleobase-containing compound metabolic process (GO:0045935)	1744	63	34.89	+	1.81	7.42e-06	0.00146
positive regulation of neurogenesis (GO:0050769)	394	23	7.88	+	2.92	9.47e-06	0.00184
regulation of intracellular signal transduction (GO:1902531)	1800	64	36.01	+	1.78	1.01e-05	0.00191
regulation of phosphate metabolic process (GO:0019220)	1723	62	34.47	+	1.8	1.01e-05	0.00193
positive regulation of transcription, DNA-templated (GO:0045893)	1433	54	28.67	+	1.88	1.06e-05	0.00197
positive regulation of nucleic acid-templated transcription (GO:1903508)	1433	54	28.67	+	1.88	1.06e-05	0.00199
epithelium development (GO:0060429)	1074	44	21.49	+	2.05	1.13e-05	0.00204
positive regulation of signal transduction (GO:0009967)	1510	56	30.21	+	1.85	1.12e-05	0.00205
cellular protein metabolic process (GO:0044267)	3752	112	75.07	+	1.49	1.18e-05	0.0021
locomotion (GO:0040011)	1205	48	24.11	+	1.99	1.2e-05	0.00212
positive regulation of nervous system development (GO:0051962)	460	25	9.2	+	2.72	1.25e-05	0.00217
programmed cell death (GO:0012501)	1039	43	20.79	+	2.07	1.31e-05	0.00225
cell development (GO:0048468)	1486	55	29.73	+	1.85	1.48e-05	0.00252
positive regulation of RNA biosynthetic process (GO:1902680)	1434	54	28.69	+	1.88	1.55e-05	0.00261
regulation of cell proliferation (GO:0042127)	1588	58	31.77	+	1.83	1.65e-05	0.00272
generation of neurons (GO:0048699)	1374	52	27.49	+	1.89	1.65e-05	0.00274
regulation of transcription by RNA polymerase II (GO:0006357)	1986	68	39.74	+	1.71	1.69e-05	0.00275
positive regulation of cell communication (GO:0010647)	1643	59	32.87	+	1.79	2.24e-05	0.00363
positive regulation of signaling (GO:0023056)	1650	59	33.01	+	1.79	2.33e-05	0.00372
positive regulation of cellular component organization (GO:0051130)	1167	46	23.35	+	1.97	2.38e-05	0.00377
regulation of protein phosphorylation (GO:0001932)	1362	51	27.25	+	1.87	2.47e-05	0.00386
negative regulation of signal transduction (GO:0009968)	1176	46	23.53	+	1.96	2.57e-05	0.00398
neurogenesis (GO:0022008)	1471	54	29.43	+	1.83	3.03e-05	0.0046
cell death (GO:0008219)	1074	43	21.49	+	2	3.01e-05	0.00463
localization (GO:0051179)	5436	148	108.76	+	1.36	3.08e-05	0.00463
cell motility (GO:0048870)	969	40	19.39	+	2.06	3.35e-05	0.00495
localization of cell (GO:0051674)	969	40	19.39	+	2.06	3.35e-05	0.00499
negative regulation of cell communication (GO:0010648)	1273	48	25.47	+	1.88	3.51e-05	0.00514
positive regulation of cell development (GO:0010720)	462	24	9.24	+	2.6	3.7e-05	0.00536
muscle structure development (GO:0061061)	463	24	9.26	+	2.59	3.82e-05	0.00549
endodermal cell differentiation (GO:0035987)	41	7	0.82	+	8.53	3.91e-05	0.00556
animal organ morphogenesis (GO:0009887)	881	37	17.63	+	2.1	4.16e-05	0.00587
regulation of vesicle-mediated transport (GO:0060627)	468	24	9.36	+	2.56	4.49e-05	0.00627
macromolecule modification (GO:0043412)	3451	102	69.05	+	1.48	4.89e-05	0.00677
regulation of cell death (GO:0010941)	1629	57	32.59	+	1.75	4.98e-05	0.00683
secretion (GO:0046903)	1071	42	21.43	+	1.96	5.07e-05	0.00689
negative regulation of signaling (GO:0023057)	1277	48	25.55	+	1.88	5.28e-05	0.00712
tissue morphogenesis (GO:0048729)	526	26	10.52	+	2.47	5.46e-05	0.0073
cell migration (GO:0016477)	872	36	17.45	+	2.06	6.78e-05	0.00892
positive regulation of transcription by RNA polymerase II (GO:0045944)	1114	43	22.29	+	1.93	6.77e-05	0.00897
regulation of cell adhesion (GO:0030155)	671	30	13.43	+	2.23	7.11e-05	0.00927
cytokine-mediated signaling pathway (GO:0019221)	541	26	10.82	+	2.4	7.25e-05	0.00929
movement of cell or subcellular component (GO:0006928)	1462	52	29.25	+	1.78	7.23e-05	0.00934
regulation of cellular response to growth factor stimulus (GO:0090287)	249	16	4.98	+	3.21	7.54e-05	0.00959
reproductive structure development (GO:0048608)	423	22	8.46	+	2.6	7.64e-05	0.00963
regulation of apoptotic process (GO:0042981)	1497	53	29.95	+	1.77	8.12e-05	0.0101
regulation of response to external stimulus (GO:0032101)	782	33	15.65	+	2.11	8.62e-05	0.0107
plasma membrane bounded cell projection organization (GO:0120036)	1021	40	20.43	+	1.96	8.76e-05	0.0107
reproductive system development (GO:0061458)	427	22	8.54	+	2.58	8.7e-05	0.0107
regulation of programmed cell death (GO:0043067)	1512	53	30.25	+	1.75	9.17e-05	0.0111
response to external stimulus (GO:0009605)	1893	63	37.87	+	1.66	0.000104	0.0125
negative regulation of response to stimulus (GO:0048585)	1477	52	29.55	+	1.76	0.00011	0.0131
negative regulation of developmental process (GO:0051093)	862	35	17.25	+	2.03	0.000111	0.0131
negative regulation of transferase activity (GO:0051348)	376	20	7.52	+	2.66	0.000121	0.0142
regulation of cellular metabolic process (GO:0031323)	6187	161	123.79	+	1.3	0.000123	0.0143
regulation of protein modification process (GO:0031399)	1753	59	35.07	+	1.68	0.000123	0.0143
endoderm formation (GO:0001706)	51	7	1.02	+	6.86	0.000135	0.0155
intracellular signal transduction (GO:0035556)	1605	55	32.11	+	1.71	0.000137	0.0156
regulation of nervous system development (GO:0051960)	770	32	15.41	+	2.08	0.00014	0.0159
detection of chemical stimulus involved in sensory perception (GO:0050907)	472	0	9.44	-	< 0.01	0.000144	0.0162
regulation of metal ion transport (GO:0010959)	354	19	7.08	+	2.68	0.000159	0.0176
inflammatory response (GO:0006954)	462	23	9.24	+	2.49	0.000159	0.0177
negative regulation of multicellular organismal process (GO:0051241)	1044	40	20.89	+	1.91	0.000167	0.0184
blood vessel morphogenesis (GO:0048514)	386	20	7.72	+	2.59	0.000168	0.0184
response to stress (GO:0006950)	3358	97	67.19	+	1.44	0.00017	0.0184
angiogenesis (GO:0001525)	297	17	5.94	+	2.86	0.000171	0.0184
cell projection organization (GO:0030030)	1050	40	21.01	+	1.9	0.000174	0.0186
negative regulation of response to external stimulus (GO:0032102)	269	16	5.38	+	2.97	0.000175	0.0186
morphogenesis of an epithelium (GO:0002009)	419	21	8.38	+	2.51	0.00018	0.0187
regulation of transport (GO:0051049)	1849	61	36.99	+	1.65	0.000178	0.0188
RNA processing (GO:0006396)	897	4	17.95	-	0.22	0.00018	0.0188
embryo development (GO:0009790)	924	36	18.49	+	1.95	0.000193	0.0199
positive regulation of locomotion (GO:0040017)	477	23	9.54	+	2.41	0.000199	0.0204
regulation of nitrogen compound metabolic process (GO:0051171)	5958	155	119.21	+	1.3	0.0002	0.0204
regulation of response to stress (GO:0080134)	1442	50	28.85	+	1.73	0.000207	0.0209
regulation of metabolic process (GO:0019222)	6672	170	133.49	+	1.27	0.000211	0.0213
regulation of primary metabolic process (GO:0080090)	6124	158	122.53	+	1.29	0.000229	0.0229
endoderm development (GO:0007492)	76	8	1.52	+	5.26	0.000243	0.0242
negative regulation of phosphorylation (GO:0042326)	448	22	8.96	+	2.45	0.000249	0.0246
positive regulation of molecular function (GO:0044093)	1761	58	35.23	+	1.65	0.000259	0.0251
regulation of kinase activity (GO:0043549)	849	34	16.99	+	2	0.000256	0.0251
defense response (GO:0006952)	1255	45	25.11	+	1.79	0.000258	0.0252
myeloid cell differentiation (GO:0030099)	197	13	3.94	+	3.3	0.000275	0.0263
regulation of cellular component biogenesis (GO:0044087)	858	34	17.17	+	1.98	0.000273	0.0263
positive regulation of peptidyl-tyrosine phosphorylation (GO:0050731)	171	12	3.42	+	3.51	0.000277	0.0264
MAPK cascade (GO:0000165)	371	19	7.42	+	2.56	0.00028	0.0265
regulation of macromolecule metabolic process (GO:0060255)	6151	158	123.07	+	1.28	0.000288	0.027
ncRNA metabolic process (GO:0034660)	563	1	11.26	-	0.09	0.000296	0.0276
detection of chemical stimulus involved in sensory perception of smell (GO:0050911)	429	0	8.58	-	< 0.01	0.000314	0.0292
cell adhesion (GO:0007155)	873	34	17.47	+	1.95	0.00032	0.0296
positive regulation of transmembrane receptor protein serine/threonine kinase signaling pathway (GO:0090100)	102	9	2.04	+	4.41	0.000342	0.0312
biological adhesion (GO:0022610)	878	34	17.57	+	1.94	0.000341	0.0313
regulation of peptidyl-tyrosine phosphorylation (GO:0050730)	230	14	4.6	+	3.04	0.000353	0.032
negative regulation of cellular metabolic process (GO:0031324)	2516	76	50.34	+	1.51	0.000357	0.0321
skeletal system development (GO:0001501)	469	22	9.38	+	2.34	0.00036	0.0323
positive regulation of cell migration (GO:0030335)	429	21	8.58	+	2.45	0.000366	0.0326
negative regulation of molecular function (GO:0044092)	1178	42	23.57	+	1.78	0.000397	0.0352
positive regulation of cellular protein metabolic process (GO:0032270)	1520	51	30.41	+	1.68	0.000419	0.0369
regulation of neurogenesis (GO:0050767)	675	28	13.51	+	2.07	0.000426	0.0374
positive regulation of protein metabolic process (GO:0051247)	1612	53	32.25	+	1.64	0.000441	0.0384
negative regulation of growth (GO:0045926)	236	14	4.72	+	2.96	0.00045	0.039
negative regulation of phosphate metabolic process (GO:0045936)	578	25	11.56	+	2.16	0.000466	0.0401
regulation of nucleic acid-templated transcription (GO:1903506)	3704	103	74.11	+	1.39	0.000479	0.0406
positive regulation of cell motility (GO:2000147)	445	21	8.9	+	2.36	0.000476	0.0406
negative regulation of phosphorus metabolic process (GO:0010563)	579	25	11.58	+	2.16	0.000474	0.0406
regulation of RNA biosynthetic process (GO:2001141)	3712	103	74.27	+	1.39	0.000487	0.0411
negative regulation of cell differentiation (GO:0045596)	639	27	12.78	+	2.11	0.000494	0.0414
regulation of plasma membrane bounded cell projection organization (GO:0120035)	541	24	10.82	+	2.22	0.000511	0.0426
negative regulation of kinase activity (GO:0033673)	269	15	5.38	+	2.79	0.000527	0.0432
morphogenesis of an epithelial sheet (GO:0002011)	46	6	0.92	+	6.52	0.000522	0.0433
positive regulation of vasculature development (GO:1904018)	158	11	3.16	+	3.48	0.000525	0.0433
regulation of vasculature development (GO:1901342)	270	15	5.4	+	2.78	0.000546	0.0443
signal transduction by protein phosphorylation (GO:0023014)	411	20	8.22	+	2.43	0.000546	0.0445
negative regulation of nitrogen compound metabolic process (GO:0051172)	2347	71	46.96	+	1.51	0.000571	0.0462
regulation of cell projection organization (GO:0031344)	550	24	11	+	2.18	0.000579	0.0463
regulation of microvillus assembly (GO:0032534)	6	3	0.12	+	24.99	0.000576	0.0463
regulation of transcription, DNA-templated (GO:0006355)	3680	102	73.63	+	1.39	0.000589	0.0466
positive regulation of neuron differentiation (GO:0045666)	302	16	6.04	+	2.65	0.000589	0.0469
regulation of developmental growth (GO:0048638)	303	16	6.06	+	2.64	0.00061	0.0473
embryonic placenta development (GO:0001892)	88	8	1.76	+	4.54	0.000604	0.0473
regulation of transmembrane receptor protein serine/threonine kinase signaling pathway (GO:0090092)	215	13	4.3	+	3.02	0.000602	0.0474
positive regulation of cellular component movement (GO:0051272)	457	21	9.14	+	2.3	0.000609	0.0475
positive regulation of neuron projection development (GO:0010976)	216	13	4.32	+	3.01	0.000627	0.0479
positive regulation of catalytic activity (GO:0043085)	1436	48	28.73	+	1.67	0.000627	0.0481
detection of stimulus involved in sensory perception (GO:0050906)	524	1	10.48	-	0.1	0.000625	0.0482
cellular response to oxygen-containing compound (GO:1901701)	905	34	18.11	+	1.88	0.000638	0.0485
immune response (GO:0006955)	1720	55	34.41	+	1.6	0.000653	0.0494

## Sheet: Tables
	Panther software										Reference list	total # genes	input dtata used
	Annotation Version and Release Date:	Reactome version 58 Released 2016-12-07									Mapped IDs:	21042	412 out of 421		L1. vasculature development (GO:0001944)
	Analyzed List:	Client Text Box Input (Homo sapiens)									Unmapped IDs:	0	29		L2. Cell surface interactions at the vascular wall (R-HSA-202733)
	Reference List:	Homo sapiens (all genes in database)									Multiple mapping information:	0	12		Common elements in "L1" and "L2":	Elements only in "L1":	Elements only in "L2":
	Test Type:	FISHER													SHC1	SRPX2	ITGB2
	Reactome pathways	Homo sapiens - REFLIST (21042)	Client Text Box Input (421)	Client Text Box Input (expected)	Client Text Box Input (over/under)	Client Text Box Input (fold Enrichment)	Client Text Box Input (raw P-value)	Client Text Box Input (FDR)							FN1	SOCS3	L1CAM
1	Cell surface interactions at the vascular wall (R-HSA-202733)	101	13	2.02	+	6.43	3.81e-07	0.000759							ITGAV	GPX1	BSG
2	Integrin cell surface interactions (R-HSA-216083)	85	9	1.7	+	5.29	9.64e-05	0.032							ITGA5	TNFAIP2	THRB
	Extracellular matrix organization (R-HSA-1474244)	292	17	5.84	+	2.91	0.000141	0.0401							CEACAM1	CYR61	MMP1
	Signaling by Interleukins (R-HSA-449147)	383	21	7.66	+	2.74	5.46e-05	0.0272								FZD4	ATP1B3
	Cytokine Signaling in Immune system (R-HSA-1280215)	606	31	12.12	+	2.56	3.68e-06	0.00366								CITED2	CD44
	Developmental Biology (R-HSA-1266738)	798	37	15.97	+	2.32	4.59e-06	0.00304								PCSK5	SLC16A3
	Hemostasis (R-HSA-109582)	586	27	11.72	+	2.3	9.14e-05	0.0364								TGFBR2
	Axon guidance (R-HSA-422475)	544	25	10.88	+	2.3	0.000175	0.0436								ACTA2
																SLIT2
1	Cell surface interactions at the vascular wall (R-HSA-202733)															GATA6
	HUMAN|HGNC=6155|UniProtKB=P05107	ITGB2	Integrin beta-2;ITGB2;ortholog	INTEGRIN BETA-2 (PTHR10082:SF15)	cell adhesion molecule(PC00069);extracellular matrix glycoprotein(PC00100);receptor(PC00197)	Homo sapiens		01:00:00								LIF
	HUMAN|HGNC=6470|UniProtKB=P32004	L1CAM	Neural cell adhesion molecule L1;L1CAM;ortholog	NEURAL CELL ADHESION MOLECULE L1 (PTHR45080:SF11)		Homo sapiens										SRPK2
	HUMAN|HGNC=10840|UniProtKB=P29353	SHC1	SHC-transforming protein 1;SHC1;ortholog	SHC-TRANSFORMING PROTEIN 1 (PTHR10337:SF2)	signaling molecule(PC00207)	Homo sapiens										KLF5
	HUMAN|HGNC=3778|UniProtKB=P02751	FN1	Fibronectin;FN1;ortholog	FIBRONECTIN (PTHR19143:SF267)	signaling molecule(PC00207)	Homo sapiens										HLF
	HUMAN|HGNC=1116|UniProtKB=P35613	BSG	Basigin;BSG;ortholog	BASIGIN (PTHR10075:SF12)	transmembrane receptor regulatory/adaptor protein(PC00226)	Homo sapiens										VEGFC
	HUMAN|HGNC=6150|UniProtKB=P06756	ITGAV	Integrin alpha-V;ITGAV;ortholog	INTEGRIN ALPHA-V (PTHR23220:SF4)		Homo sapiens										PGF
	HUMAN|HGNC=3535|UniProtKB=P00734	THRB	Prothrombin;F2;ortholog	PROTHROMBIN (PTHR24254:SF10)	serine protease(PC00203)	Homo sapiens										GREM1
	HUMAN|HGNC=7155|UniProtKB=P03956	MMP1	Interstitial collagenase;MMP1;ortholog	INTERSTITIAL COLLAGENASE (PTHR10201:SF151)	metalloprotease(PC00153)	Homo sapiens										ATP7A
	HUMAN|HGNC=6141|UniProtKB=P08648	ITGA5	Integrin alpha-5;ITGA5;ortholog	INTEGRIN ALPHA-5 (PTHR23220:SF3)		Homo sapiens										ALDH1A2
	HUMAN|HGNC=806|UniProtKB=P54709	ATP1B3	Sodium/potassium-transporting ATPase subunit beta-3;ATP1B3;ortholog	SODIUM/POTASSIUM-TRANSPORTING ATPASE SUBUNIT BETA-3 (PTHR11523:SF28)		Homo sapiens										MYLK
	HUMAN|HGNC=1814|UniProtKB=P13688	CEACAM1	Carcinoembryonic antigen-related cell adhesion molecule 1;CEACAM1;ortholog	CARCINOEMBRYONIC ANTIGEN-RELATED CELL ADHESION MOLECULE 1 (PTHR44427:SF11)		Homo sapiens										DDIT3
	HUMAN|HGNC=1681|UniProtKB=P16070	CD44	CD44 antigen;CD44;ortholog	CD44 ANTIGEN (PTHR10225:SF6)		Homo sapiens
	HUMAN|HGNC=10924|UniProtKB=O15427	SLC16A3	Monocarboxylate transporter 4;SLC16A3;ortholog	MONOCARBOXYLATE TRANSPORTER 4 (PTHR11360:SF27)	transporter(PC00227)	Homo sapiens
	Integrin cell surface interactions (R-HSA-216083)
	HUMAN|HGNC=6155|UniProtKB=P05107	ITGB2	Integrin beta-2;ITGB2;ortholog	INTEGRIN BETA-2 (PTHR10082:SF15)	cell adhesion molecule(PC00069);extracellular matrix glycoprotein(PC00100);receptor(PC00197)	Homo sapiens
	HUMAN|HGNC=3778|UniProtKB=P02751	FN1	Fibronectin;FN1;ortholog	FIBRONECTIN (PTHR19143:SF267)	signaling molecule(PC00207)	Homo sapiens
	HUMAN|HGNC=2218|UniProtKB=Q14055	COL9A2	Collagen alpha-2(IX) chain;COL9A2;ortholog	COLLAGEN ALPHA-2(IX) CHAIN (PTHR24023:SF906)		Homo sapiens
	HUMAN|HGNC=1116|UniProtKB=P35613	BSG	Basigin;BSG;ortholog	BASIGIN (PTHR10075:SF12)	transmembrane receptor regulatory/adaptor protein(PC00226)	Homo sapiens
	HUMAN|HGNC=6150|UniProtKB=P06756	ITGAV	Integrin alpha-V;ITGAV;ortholog	INTEGRIN ALPHA-V (PTHR23220:SF4)		Homo sapiens
	HUMAN|HGNC=6141|UniProtKB=P08648	ITGA5	Integrin alpha-5;ITGA5;ortholog	INTEGRIN ALPHA-5 (PTHR23220:SF3)		Homo sapiens
	HUMAN|HGNC=2212|UniProtKB=P12110	COL6A2	Collagen alpha-2(VI) chain;COL6A2;ortholog	COLLAGEN ALPHA-2(VI) CHAIN (PTHR24020:SF29)	receptor(PC00197)	Homo sapiens
	HUMAN|HGNC=1681|UniProtKB=P16070	CD44	CD44 antigen;CD44;ortholog	CD44 ANTIGEN (PTHR10225:SF6)		Homo sapiens
	HUMAN|HGNC=2211|UniProtKB=P12109	COL6A1	Collagen alpha-1(VI) chain;COL6A1;ortholog	COLLAGEN ALPHA-1(VI) CHAIN (PTHR24020:SF18)	receptor(PC00197)	Homo sapiens
	Extracellular matrix organization (R-HSA-1474244)
	HUMAN|HGNC=7156|UniProtKB=P09238	MMP10	Stromelysin-2;MMP10;ortholog	STROMELYSIN-2 (PTHR10201:SF215)	metalloprotease(PC00153)	Homo sapiens
	HUMAN|HGNC=6155|UniProtKB=P05107	ITGB2	Integrin beta-2;ITGB2;ortholog	INTEGRIN BETA-2 (PTHR10082:SF15)	cell adhesion molecule(PC00069);extracellular matrix glycoprotein(PC00100);receptor(PC00197)	Homo sapiens
	HUMAN|HGNC=3778|UniProtKB=P02751	FN1	Fibronectin;FN1;ortholog	FIBRONECTIN (PTHR19143:SF267)	signaling molecule(PC00207)	Homo sapiens
	HUMAN|HGNC=2218|UniProtKB=Q14055	COL9A2	Collagen alpha-2(IX) chain;COL9A2;ortholog	COLLAGEN ALPHA-2(IX) CHAIN (PTHR24023:SF906)		Homo sapiens
	HUMAN|HGNC=1116|UniProtKB=P35613	BSG	Basigin;BSG;ortholog	BASIGIN (PTHR10075:SF12)	transmembrane receptor regulatory/adaptor protein(PC00226)	Homo sapiens
	HUMAN|HGNC=6716|UniProtKB=Q9NS15	LTBP3	Latent-transforming growth factor beta-binding protein 3;LTBP3;ortholog	LATENT-TRANSFORMING GROWTH FACTOR BETA-BINDING PROTEIN 3 (PTHR24034:SF46)	annexin(PC00050);calmodulin(PC00061);cell adhesion molecule(PC00069);extracellular matrix glycoprotein(PC00100);extracellular matrix structural protein(PC00103);signaling molecule(PC00207)	Homo sapiens
	HUMAN|HGNC=6150|UniProtKB=P06756	ITGAV	Integrin alpha-V;ITGAV;ortholog	INTEGRIN ALPHA-V (PTHR23220:SF4)		Homo sapiens
	HUMAN|HGNC=2464|UniProtKB=P13611	VCAN	Versican core protein;VCAN;ortholog	VERSICAN CORE PROTEIN (PTHR22804:SF6)	extracellular matrix glycoprotein(PC00100)	Homo sapiens
	HUMAN|HGNC=7155|UniProtKB=P03956	MMP1	Interstitial collagenase;MMP1;ortholog	INTERSTITIAL COLLAGENASE (PTHR10201:SF151)	metalloprotease(PC00153)	Homo sapiens
	HUMAN|HGNC=6141|UniProtKB=P08648	ITGA5	Integrin alpha-5;ITGA5;ortholog	INTEGRIN ALPHA-5 (PTHR23220:SF3)		Homo sapiens
	HUMAN|HGNC=1074|UniProtKB=P18075	BMP7	Bone morphogenetic protein 7;BMP7;ortholog	BONE MORPHOGENETIC PROTEIN 7 (PTHR11848:SF135)	growth factor(PC00112)	Homo sapiens
	HUMAN|HGNC=2212|UniProtKB=P12110	COL6A2	Collagen alpha-2(VI) chain;COL6A2;ortholog	COLLAGEN ALPHA-2(VI) CHAIN (PTHR24020:SF29)	receptor(PC00197)	Homo sapiens
	HUMAN|HGNC=6715|UniProtKB=Q14767	LTBP3	Latent-transforming growth factor beta-binding protein 2;LTBP2;ortholog	LATENT-TRANSFORMING GROWTH FACTOR BETA-BINDING PROTEIN 2 (PTHR24034:SF49)	annexin(PC00050);calmodulin(PC00061);cell adhesion molecule(PC00069);extracellular matrix glycoprotein(PC00100);extracellular matrix structural protein(PC00103);signaling molecule(PC00207)	Homo sapiens
	HUMAN|HGNC=1814|UniProtKB=P13688	CEACAM1	Carcinoembryonic antigen-related cell adhesion molecule 1;CEACAM1;ortholog	CARCINOEMBRYONIC ANTIGEN-RELATED CELL ADHESION MOLECULE 1 (PTHR44427:SF11)		Homo sapiens
	HUMAN|HGNC=1681|UniProtKB=P16070	CD44	CD44 antigen;CD44;ortholog	CD44 ANTIGEN (PTHR10225:SF6)		Homo sapiens
	HUMAN|HGNC=1497|UniProtKB=O14936	CASK	Peripheral plasma membrane protein CASK;CASK;ortholog	PERIPHERAL PLASMA MEMBRANE PROTEIN CASK (PTHR23122:SF40)	cell junction protein(PC00070);nucleotide kinase(PC00172);protein kinase(PC00193)	Homo sapiens
	HUMAN|HGNC=2211|UniProtKB=P12109	COL6A1	Collagen alpha-1(VI) chain;COL6A1;ortholog	COLLAGEN ALPHA-1(VI) CHAIN (PTHR24020:SF18)	receptor(PC00197)	Homo sapiens
	Cytokine Signaling in Immune system (R-HSA-1280215)
	HUMAN|HGNC=8090|UniProtKB=Q15646	OASL	2'-5'-oligoadenylate synthase-like protein;OASL;ortholog	2'-5'-OLIGOADENYLATE SYNTHASE-LIKE PROTEIN (PTHR11258:SF16)	defense/immunity protein(PC00090);nucleic acid binding(PC00171);nucleotidyltransferase(PC00174)	Homo sapiens
	HUMAN|HGNC=11433|UniProtKB=Q16623	STX1A	Syntaxin-1A;STX1A;ortholog	SYNTAXIN-1A (PTHR19957:SF84)	SNARE protein(PC00034)	Homo sapiens
	HUMAN|HGNC=9538|UniProtKB=P40306	PSMB10	Proteasome subunit beta type-10;PSMB10;ortholog	PROTEASOME SUBUNIT BETA TYPE-10 (PTHR11599:SF41)	protease(PC00190)	Homo sapiens
	HUMAN|HGNC=19391|UniProtKB=O14543	SOCS3	Suppressor of cytokine signaling 3;SOCS3;ortholog	SUPPRESSOR OF CYTOKINE SIGNALING 3 (PTHR10155:SF11)	kinase modulator(PC00140)	Homo sapiens
	HUMAN|HGNC=5414|UniProtKB=Q01628	IFITM3	Interferon-induced transmembrane protein 3;IFITM3;ortholog	INTERFERON-INDUCED TRANSMEMBRANE PROTEIN 3 (PTHR13999:SF4)		Homo sapiens
	HUMAN|HGNC=4263|UniProtKB=P10912	GHR	Growth hormone receptor;GHR;ortholog	GROWTH HORMONE RECEPTOR (PTHR23036:SF108)	cytokine(PC00083);defense/immunity protein(PC00090)	Homo sapiens
	HUMAN|HGNC=1461|UniProtKB=Q13554	CAMK2B	Calcium/calmodulin-dependent protein kinase type II subunit beta;CAMK2B;ortholog	CALCIUM/CALMODULIN-DEPENDENT PROTEIN KINASE TYPE II SUBUNIT BETA (PTHR24347:SF403)		Homo sapiens
	HUMAN|HGNC=10840|UniProtKB=P29353	SHC1	SHC-transforming protein 1;SHC1;ortholog	SHC-TRANSFORMING PROTEIN 1 (PTHR10337:SF2)	signaling molecule(PC00207)	Homo sapiens
	HUMAN|HGNC=5988|UniProtKB=Q13478	IL18R1	Interleukin-18 receptor 1;IL18R1;ortholog	INTERLEUKIN-18 RECEPTOR 1 (PTHR11890:SF6)	type I cytokine receptor(PC00231)	Homo sapiens
	HUMAN|HGNC=1974|UniProtKB=O15111	CHUK	Inhibitor of nuclear factor kappa-B kinase subunit alpha;CHUK;ortholog	INHIBITOR OF NUCLEAR FACTOR KAPPA-B KINASE SUBUNIT ALPHA (PTHR22969:SF13)	non-receptor serine/threonine protein kinase(PC00167)	Homo sapiens
	HUMAN|HGNC=3778|UniProtKB=P02751	FN1	Fibronectin;FN1;ortholog	FIBRONECTIN (PTHR19143:SF267)	signaling molecule(PC00207)	Homo sapiens
	HUMAN|HGNC=7998|UniProtKB=O14511	NRG2	Pro-neuregulin-2, membrane-bound isoform;NRG2;ortholog	PRO-NEUREGULIN-2, MEMBRANE-BOUND ISOFORM-RELATED (PTHR11100:SF20)	growth factor(PC00112)	Homo sapiens
	HUMAN|HGNC=5412|UniProtKB=P13164	IFITM1	Interferon-induced transmembrane protein 1;IFITM1;ortholog	INTERFERON-INDUCED TRANSMEMBRANE PROTEIN 1 (PTHR13999:SF6)		Homo sapiens
	HUMAN|HGNC=5411|UniProtKB=O14879	IFIT3	Interferon-induced protein with tetratricopeptide repeats 3;IFIT3;ortholog	INTERFERON-INDUCED PROTEIN WITH TETRATRICOPEPTIDE REPEATS 3 (PTHR10271:SF3)		Homo sapiens
	HUMAN|HGNC=20331|UniProtKB=Q14644	RASA3	Ras GTPase-activating protein 3;RASA3;ortholog	RAS GTPASE-ACTIVATING PROTEIN 3 (PTHR10194:SF53)	G-protein modulator(PC00022)	Homo sapiens
	HUMAN|HGNC=2434|UniProtKB=P04141	CSF2	Granulocyte-macrophage colony-stimulating factor;CSF2;ortholog	GRANULOCYTE-MACROPHAGE COLONY-STIMULATING FACTOR (PTHR10059:SF0)	cytokine(PC00083)	Homo sapiens
	HUMAN|HGNC=14211|UniProtKB=Q8WV28	BLNK	B-cell linker protein;BLNK;ortholog	B-CELL LINKER PROTEIN (PTHR14098:SF3)	signaling molecule(PC00207)	Homo sapiens
	HUMAN|HGNC=9546|UniProtKB=P28065	PSMB9	Proteasome subunit beta type-9;PSMB9;ortholog	PROTEASOME SUBUNIT BETA TYPE-9 (PTHR11599:SF50)	protease(PC00190)	Homo sapiens
	HUMAN|HGNC=18969|UniProtKB=Q8NI17	IL31RA	Interleukin-31 receptor subunit alpha;IL31RA;ortholog	INTERLEUKIN-31 RECEPTOR SUBUNIT ALPHA (PTHR23036:SF96)	cytokine(PC00083);defense/immunity protein(PC00090)	Homo sapiens
	HUMAN|HGNC=11346|UniProtKB=Q13007	IL24	Interleukin-24;IL24;ortholog			Homo sapiens
	HUMAN|HGNC=6596|UniProtKB=P15018	LIF	Leukemia inhibitory factor;LIF;ortholog	LEUKEMIA INHIBITORY FACTOR (PTHR10633:SF0)	cytokine(PC00083)	Homo sapiens
	HUMAN|HGNC=11937|UniProtKB=P32970	CD70	CD70 antigen;CD70;ortholog	CD70 ANTIGEN (PTHR15152:SF0)		Homo sapiens
	HUMAN|HGNC=2903|UniProtKB=P78352	DLG4	Disks large homolog 4;DLG4;ortholog	DISKS LARGE HOMOLOG 4 (PTHR23119:SF33)	transmembrane receptor regulatory/adaptor protein(PC00226)	Homo sapiens
	HUMAN|HGNC=19118|UniProtKB=Q8NFZ5	TNIP2	TNFAIP3-interacting protein 2;TNIP2;ortholog	TNFAIP3-INTERACTING PROTEIN 2 (PTHR31882:SF6)		Homo sapiens
	HUMAN|HGNC=11917|UniProtKB=P20333	TNFRSF1B	Tumor necrosis factor receptor superfamily member 1B;TNFRSF1B;ortholog	TUMOR NECROSIS FACTOR RECEPTOR SUPERFAMILY MEMBER 1B (PTHR47386:SF1)		Homo sapiens
	HUMAN|HGNC=18584|UniProtKB=Q8IU57	IFNLR1	Interferon lambda receptor 1;IFNLR1;ortholog	INTERFERON LAMBDA RECEPTOR 1 (PTHR20859:SF55)	defense/immunity protein(PC00090);type I cytokine receptor(PC00231);type II cytokine receptor(PC00232)	Homo sapiens
	HUMAN|HGNC=164|UniProtKB=P35609	ACTN2	Alpha-actinin-2;ACTN2;ortholog	ALPHA-ACTININ-2 (PTHR11915:SF429)		Homo sapiens
	HUMAN|HGNC=8828|UniProtKB=Q9HAT8	PELI2	E3 ubiquitin-protein ligase pellino homolog 2;PELI2;ortholog	E3 UBIQUITIN-PROTEIN LIGASE PELLINO HOMOLOG 2 (PTHR12098:SF5)		Homo sapiens
	HUMAN|HGNC=1681|UniProtKB=P16070	CD44	CD44 antigen;CD44;ortholog	CD44 ANTIGEN (PTHR10225:SF6)		Homo sapiens
	HUMAN|HGNC=5409|UniProtKB=P09913	IFIT2	Interferon-induced protein with tetratricopeptide repeats 2;IFIT2;ortholog	INTERFERON-INDUCED PROTEIN WITH TETRATRICOPEPTIDE REPEATS 2 (PTHR10271:SF4)		Homo sapiens
	HUMAN|HGNC=6116|UniProtKB=P10914	IRF1	Interferon regulatory factor 1;IRF1;ortholog	INTERFERON REGULATORY FACTOR 1 (PTHR11949:SF3)	nucleic acid binding(PC00171);winged helix/forkhead transcription factor(PC00246)	Homo sapiens
	Developmental Biology (R-HSA-1266738)
	HUMAN|HGNC=11433|UniProtKB=Q16623	STX1A	Syntaxin-1A;STX1A;ortholog	SYNTAXIN-1A (PTHR19957:SF84)	SNARE protein(PC00034)	Homo sapiens
	HUMAN|HGNC=9538|UniProtKB=P40306	PSMB10	Proteasome subunit beta type-10;PSMB10;ortholog	PROTEASOME SUBUNIT BETA TYPE-10 (PTHR11599:SF41)	protease(PC00190)	Homo sapiens
	HUMAN|HGNC=13727|UniProtKB=Q96S59	RANBP9	Ran-binding protein 9;RANBP9;ortholog	RAN-BINDING PROTEIN 9 (PTHR12864:SF29)	transfer/carrier protein(PC00219);transporter(PC00227)	Homo sapiens
	HUMAN|HGNC=78|UniProtKB=O14639	ABLIM1	Actin-binding LIM protein 1;ABLIM1;ortholog	ACTIN-BINDING LIM PROTEIN 1 (PTHR24213:SF18)	actin family cytoskeletal protein(PC00041);structural protein(PC00211)	Homo sapiens
	HUMAN|HGNC=6470|UniProtKB=P32004	L1CAM	Neural cell adhesion molecule L1;L1CAM;ortholog	NEURAL CELL ADHESION MOLECULE L1 (PTHR45080:SF11)		Homo sapiens
	HUMAN|HGNC=7754|UniProtKB=Q92859	NEO1	Neogenin;NEO1;ortholog	NEOGENIN (PTHR44170:SF14)		Homo sapiens
	HUMAN|HGNC=22963|UniProtKB=O75448	MED24	Mediator of RNA polymerase II transcription subunit 24;MED24;ortholog	MEDIATOR OF RNA POLYMERASE II TRANSCRIPTION SUBUNIT 24 (PTHR12898:SF1)		Homo sapiens
	HUMAN|HGNC=1461|UniProtKB=Q13554	CAMK2B	Calcium/calmodulin-dependent protein kinase type II subunit beta;CAMK2B;ortholog	CALCIUM/CALMODULIN-DEPENDENT PROTEIN KINASE TYPE II SUBUNIT BETA (PTHR24347:SF403)		Homo sapiens
	HUMAN|HGNC=10840|UniProtKB=P29353	SHC1	SHC-transforming protein 1;SHC1;ortholog	SHC-TRANSFORMING PROTEIN 1 (PTHR10337:SF2)	signaling molecule(PC00207)	Homo sapiens
	HUMAN|HGNC=3778|UniProtKB=P02751	FN1	Fibronectin;FN1;ortholog	FIBRONECTIN (PTHR19143:SF267)	signaling molecule(PC00207)	Homo sapiens
	HUMAN|HGNC=11585|UniProtKB=O60907	TBL1X	F-box-like/WD repeat-containing protein TBL1X;TBL1X;ortholog	F-BOX-LIKE/WD REPEAT-CONTAINING PROTEIN TBL1X (PTHR22846:SF51)		Homo sapiens
	HUMAN|HGNC=12336|UniProtKB=Q9UBN4	TRPC4	Short transient receptor potential channel 4;TRPC4;ortholog	SHORT TRANSIENT RECEPTOR POTENTIAL CHANNEL 4 (PTHR10117:SF25)	ion channel(PC00133)	Homo sapiens
	HUMAN|HGNC=6873|UniProtKB=Q15759	MAPK11	Mitogen-activated protein kinase 11;MAPK11;ortholog	MITOGEN-ACTIVATED PROTEIN KINASE 11 (PTHR24055:SF109)	non-receptor serine/threonine protein kinase(PC00167)	Homo sapiens
	HUMAN|HGNC=2218|UniProtKB=Q14055	COL9A2	Collagen alpha-2(IX) chain;COL9A2;ortholog	COLLAGEN ALPHA-2(IX) CHAIN (PTHR24023:SF906)		Homo sapiens
	HUMAN|HGNC=7998|UniProtKB=O14511	NRG2	Pro-neuregulin-2, membrane-bound isoform;NRG2;ortholog	PRO-NEUREGULIN-2, MEMBRANE-BOUND ISOFORM-RELATED (PTHR11100:SF20)	growth factor(PC00112)	Homo sapiens
	HUMAN|HGNC=5022|UniProtKB=Q9Y261	FOXA2	Hepatocyte nuclear factor 3-beta;FOXA2;ortholog	HEPATOCYTE NUCLEAR FACTOR 3-BETA (PTHR11829:SF167)	DNA binding protein(PC00009);winged helix/forkhead transcription factor(PC00246)	Homo sapiens
	HUMAN|HGNC=5115|UniProtKB=P17483	HOXB4	Homeobox protein Hox-B4;HOXB4;ortholog	HOMEOBOX PROTEIN HOX-B4 (PTHR45771:SF3)		Homo sapiens
	HUMAN|HGNC=20331|UniProtKB=Q14644	RASA3	Ras GTPase-activating protein 3;RASA3;ortholog	RAS GTPASE-ACTIVATING PROTEIN 3 (PTHR10194:SF53)	G-protein modulator(PC00022)	Homo sapiens
	HUMAN|HGNC=2434|UniProtKB=P04141	CSF2	Granulocyte-macrophage colony-stimulating factor;CSF2;ortholog	GRANULOCYTE-MACROPHAGE COLONY-STIMULATING FACTOR (PTHR10059:SF0)	cytokine(PC00083)	Homo sapiens
	HUMAN|HGNC=9546|UniProtKB=P28065	PSMB9	Proteasome subunit beta type-9;PSMB9;ortholog	PROTEASOME SUBUNIT BETA TYPE-9 (PTHR11599:SF50)	protease(PC00190)	Homo sapiens
	HUMAN|HGNC=6150|UniProtKB=P06756	ITGAV	Integrin alpha-V;ITGAV;ortholog	INTEGRIN ALPHA-V (PTHR23220:SF4)		Homo sapiens
	HUMAN|HGNC=11086|UniProtKB=O94813	SLIT2	Slit homolog 2 protein;SLIT2;ortholog	SLIT HOMOLOG 2 PROTEIN (PTHR45836:SF2)		Homo sapiens
	HUMAN|HGNC=8011|UniProtKB=P78357	CNTNAP1	Contactin-associated protein 1;CNTNAP1;ortholog	CONTACTIN-ASSOCIATED PROTEIN 1 (PTHR15036:SF43)		Homo sapiens
	HUMAN|HGNC=6141|UniProtKB=P08648	ITGA5	Integrin alpha-5;ITGA5;ortholog	INTEGRIN ALPHA-5 (PTHR23220:SF3)		Homo sapiens
	HUMAN|HGNC=2171|UniProtKB=Q12860	CNTN1	Contactin-1;CNTN1;ortholog	CONTACTIN-1 (PTHR44170:SF10)		Homo sapiens
	HUMAN|HGNC=10741|UniProtKB=O75326	SEMA7A	Semaphorin-7A;SEMA7A;ortholog	SEMAPHORIN-7A (PTHR11036:SF80)	membrane-bound signaling molecule(PC00152)	Homo sapiens
	HUMAN|HGNC=2212|UniProtKB=P12110	COL6A2	Collagen alpha-2(VI) chain;COL6A2;ortholog	COLLAGEN ALPHA-2(VI) CHAIN (PTHR24020:SF29)	receptor(PC00197)	Homo sapiens
	HUMAN|HGNC=6349|UniProtKB=Q13887	KLF5	Krueppel-like factor 5;KLF5;ortholog	KRUEPPEL-LIKE FACTOR 5 (PTHR23235:SF82)	DNA binding protein(PC00009);transcription cofactor(PC00217);zinc finger transcription factor(PC00244)	Homo sapiens
	HUMAN|HGNC=18314|UniProtKB=Q92730	RND1	Rho-related GTP-binding protein Rho6;RND1;ortholog	RHO-RELATED GTP-BINDING PROTEIN RHO6 (PTHR24072:SF23)	small GTPase(PC00208)	Homo sapiens
	HUMAN|HGNC=9236|UniProtKB=P37231	PPARG	Peroxisome proliferator-activated receptor gamma;PPARG;ortholog	PEROXISOME PROLIFERATOR-ACTIVATED RECEPTOR GAMMA (PTHR24082:SF14)	C4 zinc finger nuclear receptor(PC00169);nucleic acid binding(PC00171);receptor(PC00197)	Homo sapiens
	HUMAN|HGNC=2903|UniProtKB=P78352	DLG4	Disks large homolog 4;DLG4;ortholog	DISKS LARGE HOMOLOG 4 (PTHR23119:SF33)	transmembrane receptor regulatory/adaptor protein(PC00226)	Homo sapiens
	HUMAN|HGNC=3374|UniProtKB=Q99814	HLF	Endothelial PAS domain-containing protein 1;EPAS1;ortholog	ENDOTHELIAL PAS DOMAIN-CONTAINING PROTEIN 1 (PTHR23043:SF8)	basic helix-loop-helix transcription factor(PC00055);nucleic acid binding(PC00171)	Homo sapiens
	HUMAN|HGNC=1763|UniProtKB=P55283	CDH4	Cadherin-4;CDH4;ortholog	CADHERIN-4 (PTHR24027:SF81)		Homo sapiens
	HUMAN|HGNC=1408|UniProtKB=Q9UBN1	CACNG4	Voltage-dependent calcium channel gamma-4 subunit;CACNG4;ortholog	VOLTAGE-DEPENDENT CALCIUM CHANNEL GAMMA-4 SUBUNIT (PTHR12107:SF7)	voltage-gated calcium channel(PC00240)	Homo sapiens
	HUMAN|HGNC=164|UniProtKB=P35609	ACTN2	Alpha-actinin-2;ACTN2;ortholog	ALPHA-ACTININ-2 (PTHR11915:SF429)		Homo sapiens
	HUMAN|HGNC=6874|UniProtKB=P53778	MAPK12	Mitogen-activated protein kinase 12;MAPK12;ortholog	MITOGEN-ACTIVATED PROTEIN KINASE 12 (PTHR24055:SF146)	non-receptor serine/threonine protein kinase(PC00167)	Homo sapiens
	HUMAN|HGNC=2211|UniProtKB=P12109	COL6A1	Collagen alpha-1(VI) chain;COL6A1;ortholog	COLLAGEN ALPHA-1(VI) CHAIN (PTHR24020:SF18)	receptor(PC00197)	Homo sapiens
	Signaling by Interleukins (R-HSA-449147)
	HUMAN|HGNC=11433|UniProtKB=Q16623	STX1A	Syntaxin-1A;STX1A;ortholog	SYNTAXIN-1A (PTHR19957:SF84)	SNARE protein(PC00034)	Homo sapiens
	HUMAN|HGNC=9538|UniProtKB=P40306	PSMB10	Proteasome subunit beta type-10;PSMB10;ortholog	PROTEASOME SUBUNIT BETA TYPE-10 (PTHR11599:SF41)	protease(PC00190)	Homo sapiens
	HUMAN|HGNC=19391|UniProtKB=O14543	SOCS3	Suppressor of cytokine signaling 3;SOCS3;ortholog	SUPPRESSOR OF CYTOKINE SIGNALING 3 (PTHR10155:SF11)	kinase modulator(PC00140)	Homo sapiens
	HUMAN|HGNC=1461|UniProtKB=Q13554	CAMK2B	Calcium/calmodulin-dependent protein kinase type II subunit beta;CAMK2B;ortholog	CALCIUM/CALMODULIN-DEPENDENT PROTEIN KINASE TYPE II SUBUNIT BETA (PTHR24347:SF403)		Homo sapiens
	HUMAN|HGNC=10840|UniProtKB=P29353	SHC1	SHC-transforming protein 1;SHC1;ortholog	SHC-TRANSFORMING PROTEIN 1 (PTHR10337:SF2)	signaling molecule(PC00207)	Homo sapiens
	HUMAN|HGNC=5988|UniProtKB=Q13478	IL18R1	Interleukin-18 receptor 1;IL18R1;ortholog	INTERLEUKIN-18 RECEPTOR 1 (PTHR11890:SF6)	type I cytokine receptor(PC00231)	Homo sapiens
	HUMAN|HGNC=1974|UniProtKB=O15111	CHUK	Inhibitor of nuclear factor kappa-B kinase subunit alpha;CHUK;ortholog	INHIBITOR OF NUCLEAR FACTOR KAPPA-B KINASE SUBUNIT ALPHA (PTHR22969:SF13)	non-receptor serine/threonine protein kinase(PC00167)	Homo sapiens
	HUMAN|HGNC=3778|UniProtKB=P02751	FN1	Fibronectin;FN1;ortholog	FIBRONECTIN (PTHR19143:SF267)	signaling molecule(PC00207)	Homo sapiens
	HUMAN|HGNC=7998|UniProtKB=O14511	NRG2	Pro-neuregulin-2, membrane-bound isoform;NRG2;ortholog	PRO-NEUREGULIN-2, MEMBRANE-BOUND ISOFORM-RELATED (PTHR11100:SF20)	growth factor(PC00112)	Homo sapiens
	HUMAN|HGNC=20331|UniProtKB=Q14644	RASA3	Ras GTPase-activating protein 3;RASA3;ortholog	RAS GTPASE-ACTIVATING PROTEIN 3 (PTHR10194:SF53)	G-protein modulator(PC00022)	Homo sapiens
	HUMAN|HGNC=2434|UniProtKB=P04141	CSF2	Granulocyte-macrophage colony-stimulating factor;CSF2;ortholog	GRANULOCYTE-MACROPHAGE COLONY-STIMULATING FACTOR (PTHR10059:SF0)	cytokine(PC00083)	Homo sapiens
	HUMAN|HGNC=14211|UniProtKB=Q8WV28	BLNK	B-cell linker protein;BLNK;ortholog	B-CELL LINKER PROTEIN (PTHR14098:SF3)	signaling molecule(PC00207)	Homo sapiens
	HUMAN|HGNC=9546|UniProtKB=P28065	PSMB9	Proteasome subunit beta type-9;PSMB9;ortholog	PROTEASOME SUBUNIT BETA TYPE-9 (PTHR11599:SF50)	protease(PC00190)	Homo sapiens
	HUMAN|HGNC=18969|UniProtKB=Q8NI17	IL31RA	Interleukin-31 receptor subunit alpha;IL31RA;ortholog	INTERLEUKIN-31 RECEPTOR SUBUNIT ALPHA (PTHR23036:SF96)	cytokine(PC00083);defense/immunity protein(PC00090)	Homo sapiens
	HUMAN|HGNC=11346|UniProtKB=Q13007	IL24	Interleukin-24;IL24;ortholog			Homo sapiens
	HUMAN|HGNC=6596|UniProtKB=P15018	LIF	Leukemia inhibitory factor;LIF;ortholog	LEUKEMIA INHIBITORY FACTOR (PTHR10633:SF0)	cytokine(PC00083)	Homo sapiens
	HUMAN|HGNC=2903|UniProtKB=P78352	DLG4	Disks large homolog 4;DLG4;ortholog	DISKS LARGE HOMOLOG 4 (PTHR23119:SF33)	transmembrane receptor regulatory/adaptor protein(PC00226)	Homo sapiens
	HUMAN|HGNC=19118|UniProtKB=Q8NFZ5	TNIP2	TNFAIP3-interacting protein 2;TNIP2;ortholog	TNFAIP3-INTERACTING PROTEIN 2 (PTHR31882:SF6)		Homo sapiens
	HUMAN|HGNC=18584|UniProtKB=Q8IU57	IFNLR1	Interferon lambda receptor 1;IFNLR1;ortholog	INTERFERON LAMBDA RECEPTOR 1 (PTHR20859:SF55)	defense/immunity protein(PC00090);type I cytokine receptor(PC00231);type II cytokine receptor(PC00232)	Homo sapiens
	HUMAN|HGNC=164|UniProtKB=P35609	ACTN2	Alpha-actinin-2;ACTN2;ortholog	ALPHA-ACTININ-2 (PTHR11915:SF429)		Homo sapiens
	HUMAN|HGNC=8828|UniProtKB=Q9HAT8	PELI2	E3 ubiquitin-protein ligase pellino homolog 2;PELI2;ortholog	E3 UBIQUITIN-PROTEIN LIGASE PELLINO HOMOLOG 2 (PTHR12098:SF5)		Homo sapiens
	GO biological process complete	Homo sapiens - REFLIST (21042)	Client Text Box Input (421)	Client Text Box Input (expected)	Client Text Box Input (over/under)	Client Text Box Input (fold Enrichment)	Client Text Box Input (raw P-value)	Client Text Box Input (FDR)
	regulation of cell motility (GO:2000145)	784	39	15.69	+	2.49	4.45e-07	0.000187
	HUMAN|HGNC=29843|UniProtKB=Q6X4W1	NSMF	NMDA receptor synaptonuclear signaling and neuronal migration factor;NSMF;ortholog	NMDA RECEPTOR SYNAPTONUCLEAR SIGNALING AND NEURONAL MIGRATION FACTOR (PTHR32061:SF4)		Homo sapiens
	HUMAN|HGNC=7156|UniProtKB=P09238	MMP10	Stromelysin-2;MMP10;ortholog	STROMELYSIN-2 (PTHR10201:SF215)	metalloprotease(PC00153)	Homo sapiens
	HUMAN|HGNC=30668|UniProtKB=O60687	SRPX2	Sushi repeat-containing protein SRPX2;SRPX2;ortholog	SUSHI REPEAT-CONTAINING PROTEIN SRPX2 (PTHR46343:SF3)		Homo sapiens
	HUMAN|HGNC=8535|UniProtKB=Q99571	P2RX4	P2X purinoceptor 4;P2RX4;ortholog	P2X PURINOCEPTOR 4 (PTHR10125:SF18)	ligand-gated ion channel(PC00141)	Homo sapiens
	HUMAN|HGNC=19182|UniProtKB=O94885	SASH1	SAM and SH3 domain-containing protein 1;SASH1;ortholog	SAM AND SH3 DOMAIN-CONTAINING PROTEIN 1-RELATED (PTHR12301:SF3)		Homo sapiens
	HUMAN|HGNC=2654|UniProtKB=O00622	CYR61	Protein CYR61;CYR61;ortholog	PROTEIN CYR61 (PTHR11348:SF18)	growth factor(PC00112)	Homo sapiens
	HUMAN|HGNC=19341|UniProtKB=Q8IU85	CAMK1D	Calcium/calmodulin-dependent protein kinase type 1D;CAMK1D;ortholog	CALCIUM/CALMODULIN-DEPENDENT PROTEIN KINASE TYPE 1D (PTHR24347:SF252)	non-receptor serine/threonine protein kinase(PC00167)	Homo sapiens
	HUMAN|HGNC=6644|UniProtKB=P61968	LMO4	LIM domain transcription factor LMO4;LMO4;ortholog	LIM DOMAIN TRANSCRIPTION FACTOR LMO4 (PTHR45787:SF5)		Homo sapiens
	HUMAN|HGNC=3778|UniProtKB=P02751	FN1	Fibronectin;FN1;ortholog	FIBRONECTIN (PTHR19143:SF267)	signaling molecule(PC00207)	Homo sapiens
	HUMAN|HGNC=7998|UniProtKB=O14511	NRG2	Pro-neuregulin-2, membrane-bound isoform;NRG2;ortholog	PRO-NEUREGULIN-2, MEMBRANE-BOUND ISOFORM-RELATED (PTHR11100:SF20)	growth factor(PC00112)	Homo sapiens
	HUMAN|HGNC=4603|UniProtKB=P19875	CXCL2	C-X-C motif chemokine 2;CXCL2;ortholog	C-X-C MOTIF CHEMOKINE 2 (PTHR10179:SF75)	chemokine(PC00074)	Homo sapiens
	HUMAN|HGNC=2252|UniProtKB=P31146	CORO1A	Coronin-1A;CORO1A;ortholog	CORONIN-1A (PTHR10856:SF18)	non-motor actin binding protein(PC00165)	Homo sapiens
	HUMAN|HGNC=1987|UniProtKB=Q99967	CITED2	Cbp/p300-interacting transactivator 2;CITED2;ortholog	CBP/P300-INTERACTING TRANSACTIVATOR 2 (PTHR17045:SF7)	transcription cofactor(PC00217)	Homo sapiens
	HUMAN|HGNC=5412|UniProtKB=P13164	IFITM1	Interferon-induced transmembrane protein 1;IFITM1;ortholog	INTERFERON-INDUCED TRANSMEMBRANE PROTEIN 1 (PTHR13999:SF6)		Homo sapiens
	HUMAN|HGNC=11773|UniProtKB=P37173	TGFBR2	TGF-beta receptor type-2;TGFBR2;ortholog	TGF-BETA RECEPTOR TYPE-2 (PTHR23255:SF55)	TGF-beta receptor(PC00035);serine/threonine protein kinase receptor(PC00205)	Homo sapiens
	HUMAN|HGNC=2432|UniProtKB=P09603	CSF1	Macrophage colony-stimulating factor 1;CSF1;ortholog	MACROPHAGE COLONY-STIMULATING FACTOR 1 (PTHR10058:SF0)		Homo sapiens
	HUMAN|HGNC=8951|UniProtKB=P07093	SERPINE2	Glia-derived nexin;SERPINE2;ortholog	GLIA-DERIVED NEXIN (PTHR11461:SF48)	serine protease inhibitor(PC00204)	Homo sapiens
	HUMAN|HGNC=6150|UniProtKB=P06756	ITGAV	Integrin alpha-V;ITGAV;ortholog	INTEGRIN ALPHA-V (PTHR23220:SF4)		Homo sapiens
	HUMAN|HGNC=1224|UniProtKB=O15165	LDLRAD4	Low-density lipoprotein receptor class A domain-containing protein 4;LDLRAD4;ortholog	LOW-DENSITY LIPOPROTEIN RECEPTOR CLASS A DOMAIN-CONTAINING PROTEIN 4 (PTHR16514:SF4)		Homo sapiens
	HUMAN|HGNC=11094|UniProtKB=O43623	SNAI2	Zinc finger protein SNAI2;SNAI2;ortholog	ZINC FINGER PROTEIN SNAI2 (PTHR24388:SF42)		Homo sapiens
	HUMAN|HGNC=11086|UniProtKB=O94813	SLIT2	Slit homolog 2 protein;SLIT2;ortholog	SLIT HOMOLOG 2 PROTEIN (PTHR45836:SF2)		Homo sapiens
	HUMAN|HGNC=23222|UniProtKB=Q96N96	SPATA13	Spermatogenesis-associated protein 13;SPATA13;ortholog	SPERMATOGENESIS-ASSOCIATED PROTEIN 13 (PTHR45834:SF5)	guanyl-nucleotide exchange factor(PC00113)	Homo sapiens
	HUMAN|HGNC=6141|UniProtKB=P08648	ITGA5	Integrin alpha-5;ITGA5;ortholog	INTEGRIN ALPHA-5 (PTHR23220:SF3)		Homo sapiens
	HUMAN|HGNC=1074|UniProtKB=P18075	BMP7	Bone morphogenetic protein 7;BMP7;ortholog	BONE MORPHOGENETIC PROTEIN 7 (PTHR11848:SF135)	growth factor(PC00112)	Homo sapiens
	HUMAN|HGNC=11346|UniProtKB=Q13007	IL24	Interleukin-24;IL24;ortholog			Homo sapiens
	HUMAN|HGNC=9405|UniProtKB=Q16512	PKN1	Serine/threonine-protein kinase N1;PKN1;ortholog	SERINE/THREONINE-PROTEIN KINASE N1 (PTHR24356:SF246)	annexin(PC00050);calmodulin(PC00061);non-receptor serine/threonine protein kinase(PC00167);transfer/carrier protein(PC00219)	Homo sapiens
	HUMAN|HGNC=12010|UniProtKB=P09493	TPM1	Tropomyosin alpha-1 chain;TPM1;ortholog	TROPOMYOSIN ALPHA-1 CHAIN (PTHR19269:SF41)	actin binding motor protein(PC00040)	Homo sapiens
	HUMAN|HGNC=9236|UniProtKB=P37231	PPARG	Peroxisome proliferator-activated receptor gamma;PPARG;ortholog	PEROXISOME PROLIFERATOR-ACTIVATED RECEPTOR GAMMA (PTHR24082:SF14)	C4 zinc finger nuclear receptor(PC00169);nucleic acid binding(PC00171);receptor(PC00197)	Homo sapiens
	HUMAN|HGNC=12682|UniProtKB=P49767	VEGFC	Vascular endothelial growth factor C;VEGFC;ortholog	VASCULAR ENDOTHELIAL GROWTH FACTOR C (PTHR12025:SF3)	growth factor(PC00112)	Homo sapiens
	HUMAN|HGNC=8893|UniProtKB=P49763	PGF	Placenta growth factor;PGF;ortholog	PLACENTA GROWTH FACTOR (PTHR12025:SF9)	growth factor(PC00112)	Homo sapiens
	HUMAN|HGNC=2001|UniProtKB=O60565	GREM1	Gremlin-1;GREM1;ortholog	GREMLIN-1 (PTHR15283:SF3)		Homo sapiens
	HUMAN|HGNC=9307|UniProtKB=Q06190	PPP2R3A	Serine/threonine-protein phosphatase 2A regulatory subunit B'' subunit alpha;PPP2R3A;ortholog	SERINE/THREONINE-PROTEIN PHOSPHATASE 2A REGULATORY SUBUNIT B'' SUBUNIT ALPHA (PTHR14095:SF3)	protein phosphatase(PC00195)	Homo sapiens
	HUMAN|HGNC=869|UniProtKB=Q04656	ATP7A	Copper-transporting ATPase 1;ATP7A;ortholog	COPPER-TRANSPORTING ATPASE 1 (PTHR43520:SF8)	cation transporter(PC00068);hydrolase(PC00121);ion channel(PC00133)	Homo sapiens
	HUMAN|HGNC=7590|UniProtKB=Q15746	MYLK	Myosin light chain kinase, smooth muscle;MYLK;ortholog	MYOSIN LIGHT CHAIN KINASE, SMOOTH MUSCLE (PTHR47633:SF1)		Homo sapiens
	HUMAN|HGNC=4604|UniProtKB=P19876	CXCL3	C-X-C motif chemokine 3;CXCL3;ortholog	C-X-C MOTIF CHEMOKINE 3 (PTHR10179:SF71)	chemokine(PC00074)	Homo sapiens
	HUMAN|HGNC=1814|UniProtKB=P13688	CEACAM1	Carcinoembryonic antigen-related cell adhesion molecule 1;CEACAM1;ortholog	CARCINOEMBRYONIC ANTIGEN-RELATED CELL ADHESION MOLECULE 1 (PTHR44427:SF11)		Homo sapiens
	HUMAN|HGNC=2662|UniProtKB=P98082	DAB2	Disabled homolog 2;DAB2;ortholog	DISABLED HOMOLOG 2 (PTHR11232:SF30)	signaling molecule(PC00207)	Homo sapiens
	HUMAN|HGNC=8824|UniProtKB=P36955	SERPINF1	Pigment epithelium-derived factor;SERPINF1;ortholog	PIGMENT EPITHELIUM-DERIVED FACTOR (PTHR11461:SF84)	serine protease inhibitor(PC00204)	Homo sapiens
	HUMAN|HGNC=19213|UniProtKB=Q96MC5	C16orf45	Uncharacterized protein C16orf45;C16orf45;ortholog	ZGC:114175 (PTHR22704:SF1)		Homo sapiens
	GO biological process complete	Homo sapiens - REFLIST (21042)	Client Text Box Input (421)	Client Text Box Input (expected)	Client Text Box Input (over/under)	Client Text Box Input (fold Enrichment)	Client Text Box Input (raw P-value)	Client Text Box Input (FDR)
	developmental process (GO:0032502)	5497	171	109.98	+	1.55	1.9e-10	5.89e-07
	HUMAN|HGNC=29843|UniProtKB=Q6X4W1	NSMF	NMDA receptor synaptonuclear signaling and neuronal migration factor;NSMF;ortholog	NMDA RECEPTOR SYNAPTONUCLEAR SIGNALING AND NEURONAL MIGRATION FACTOR (PTHR32061:SF4)		Homo sapiens
	HUMAN|HGNC=286|UniProtKB=P07550	ADRB2	Beta-2 adrenergic receptor;ADRB2;ortholog	BETA-2 ADRENERGIC RECEPTOR (PTHR24248:SF21)	G-protein coupled receptor(PC00021)	Homo sapiens
	HUMAN|HGNC=12871|UniProtKB=Q9UKY1	ZHX1	Zinc fingers and homeoboxes protein 1;ZHX1;ortholog	ZINC FINGERS AND HOMEOBOXES PROTEIN 1 (PTHR15467:SF4)	homeodomain transcription factor(PC00119);nucleic acid binding(PC00171);zinc finger transcription factor(PC00244)	Homo sapiens
	HUMAN|HGNC=1051|UniProtKB=Q13323	BIK	Bcl-2-interacting killer;BIK;ortholog	BCL-2-INTERACTING KILLER (PTHR15018:SF1)		Homo sapiens
	HUMAN|HGNC=13727|UniProtKB=Q96S59	RANBP9	Ran-binding protein 9;RANBP9;ortholog	RAN-BINDING PROTEIN 9 (PTHR12864:SF29)	transfer/carrier protein(PC00219);transporter(PC00227)	Homo sapiens
	HUMAN|HGNC=4977|UniProtKB=Q16534	HLF	Hepatic leukemia factor;HLF;ortholog	HEPATIC LEUKEMIA FACTOR (PTHR11988:SF28)	nucleic acid binding(PC00171);transcription factor(PC00218)	Homo sapiens
	HUMAN|HGNC=21389|UniProtKB=Q6MZW2	FSTL4	Follistatin-related protein 4;FSTL4;ortholog	FOLLISTATIN-RELATED PROTEIN 4 (PTHR10913:SF9)	protease inhibitor(PC00191)	Homo sapiens
	HUMAN|HGNC=30668|UniProtKB=O60687	SRPX2	Sushi repeat-containing protein SRPX2;SRPX2;ortholog	SUSHI REPEAT-CONTAINING PROTEIN SRPX2 (PTHR46343:SF3)		Homo sapiens
	HUMAN|HGNC=25428|UniProtKB=Q5T5P2	KIAA1217	Sickle tail protein homolog;KIAA1217;ortholog	SICKLE TAIL PROTEIN HOMOLOG (PTHR22741:SF10)		Homo sapiens
	HUMAN|HGNC=11509|UniProtKB=P21579	SYT1	Synaptotagmin-1;SYT1;ortholog	SYNAPTOTAGMIN-1 (PTHR10024:SF239)	membrane trafficking regulatory protein(PC00151)	Homo sapiens
	HUMAN|HGNC=3973|UniProtKB=O95633	FSTL3	Follistatin-related protein 3;FSTL3;ortholog	FOLLISTATIN-RELATED PROTEIN 3 (PTHR10913:SF16)	protease inhibitor(PC00191)	Homo sapiens
	HUMAN|HGNC=20750|UniProtKB=Q8IVQ6	ZDHHC21	Palmitoyltransferase ZDHHC21;ZDHHC21;ortholog	PALMITOYLTRANSFERASE ZDHHC21 (PTHR22883:SF11)		Homo sapiens
	HUMAN|HGNC=19391|UniProtKB=O14543	SOCS3	Suppressor of cytokine signaling 3;SOCS3;ortholog	SUPPRESSOR OF CYTOKINE SIGNALING 3 (PTHR10155:SF11)	kinase modulator(PC00140)	Homo sapiens
	HUMAN|HGNC=20808|UniProtKB=Q9H8G1	ZNF430	Zinc finger protein 430;ZNF430;ortholog	ZINC FINGER PROTEIN 430 (PTHR24384:SF131)		Homo sapiens
	HUMAN|HGNC=78|UniProtKB=O14639	ABLIM1	Actin-binding LIM protein 1;ABLIM1;ortholog	ACTIN-BINDING LIM PROTEIN 1 (PTHR24213:SF18)	actin family cytoskeletal protein(PC00041);structural protein(PC00211)	Homo sapiens
	HUMAN|HGNC=11523|UniProtKB=O95359	TACC2	Transforming acidic coiled-coil-containing protein 2;TACC2;ortholog	TRANSFORMING ACIDIC COILED-COIL-CONTAINING PROTEIN 2 (PTHR13924:SF11)		Homo sapiens
	HUMAN|HGNC=6155|UniProtKB=P05107	ITGB2	Integrin beta-2;ITGB2;ortholog	INTEGRIN BETA-2 (PTHR10082:SF15)	cell adhesion molecule(PC00069);extracellular matrix glycoprotein(PC00100);receptor(PC00197)	Homo sapiens
	HUMAN|HGNC=6908|UniProtKB=O00339	MATN2	Matrilin-2;MATN2;ortholog	MATRILIN-2 (PTHR24020:SF35)	receptor(PC00197)	Homo sapiens
	HUMAN|HGNC=30142|UniProtKB=Q99988	GDF15	Growth/differentiation factor 15;GDF15;ortholog	GROWTH/DIFFERENTIATION FACTOR 15 (PTHR11848:SF78)	growth factor(PC00112)	Homo sapiens
	HUMAN|HGNC=6470|UniProtKB=P32004	L1CAM	Neural cell adhesion molecule L1;L1CAM;ortholog	NEURAL CELL ADHESION MOLECULE L1 (PTHR45080:SF11)		Homo sapiens
	HUMAN|HGNC=26796|UniProtKB=Q96D98	EID2B	EP300-interacting inhibitor of differentiation 2B;EID2B;ortholog	EP300-INTERACTING INHIBITOR OF DIFFERENTIATION 2B (PTHR15556:SF4)		Homo sapiens
	HUMAN|HGNC=14335|UniProtKB=Q9HB21	PLEKHA1	Pleckstrin homology domain-containing family A member 1;PLEKHA1;ortholog	PLECKSTRIN HOMOLOGY DOMAIN-CONTAINING FAMILY A MEMBER 1 (PTHR14336:SF4)		Homo sapiens
	HUMAN|HGNC=30788|UniProtKB=Q9H808	TLE6	Transducin-like enhancer protein 6;TLE6;ortholog	TRANSDUCIN-LIKE ENHANCER PROTEIN 6 (PTHR10814:SF2)	transcription cofactor(PC00217)	Homo sapiens
	HUMAN|HGNC=4553|UniProtKB=P07203	GPX1	Glutathione peroxidase 1;GPX1;ortholog	GLUTATHIONE PEROXIDASE 1 (PTHR11592:SF41)	peroxidase(PC00180)	Homo sapiens
	HUMAN|HGNC=7945|UniProtKB=P17342	NPR3	Atrial natriuretic peptide receptor 3;NPR3;ortholog	ATRIAL NATRIURETIC PEPTIDE RECEPTOR 3 (PTHR44755:SF1)		Homo sapiens
	HUMAN|HGNC=11595|UniProtKB=O95935	TBX18	T-box transcription factor TBX18;TBX18;ortholog	T-BOX TRANSCRIPTION FACTOR TBX18 (PTHR11267:SF20)	Rel homology transcription factor(PC00252);nucleic acid binding(PC00171)	Homo sapiens
	HUMAN|HGNC=11895|UniProtKB=Q03169	TNFAIP2	Tumor necrosis factor alpha-induced protein 2;TNFAIP2;ortholog	TUMOR NECROSIS FACTOR ALPHA-INDUCED PROTEIN 2 (PTHR21292:SF4)	membrane traffic protein(PC00150)	Homo sapiens
	HUMAN|HGNC=2654|UniProtKB=O00622	CYR61	Protein CYR61;CYR61;ortholog	PROTEIN CYR61 (PTHR11348:SF18)	growth factor(PC00112)	Homo sapiens
	HUMAN|HGNC=19341|UniProtKB=Q8IU85	CAMK1D	Calcium/calmodulin-dependent protein kinase type 1D;CAMK1D;ortholog	CALCIUM/CALMODULIN-DEPENDENT PROTEIN KINASE TYPE 1D (PTHR24347:SF252)	non-receptor serine/threonine protein kinase(PC00167)	Homo sapiens
	HUMAN|HGNC=21302|UniProtKB=Q693B1	KCTD11	BTB/POZ domain-containing protein KCTD11;KCTD11;ortholog	BTB/POZ DOMAIN-CONTAINING PROTEIN KCTD11 (PTHR14499:SF7)	enzyme modulator(PC00095)	Homo sapiens
	HUMAN|HGNC=7754|UniProtKB=Q92859	NEO1	Neogenin;NEO1;ortholog	NEOGENIN (PTHR44170:SF14)		Homo sapiens
	HUMAN|HGNC=22963|UniProtKB=O75448	MED24	Mediator of RNA polymerase II transcription subunit 24;MED24;ortholog	MEDIATOR OF RNA POLYMERASE II TRANSCRIPTION SUBUNIT 24 (PTHR12898:SF1)		Homo sapiens
	HUMAN|HGNC=6644|UniProtKB=P61968	LMO4	LIM domain transcription factor LMO4;LMO4;ortholog	LIM DOMAIN TRANSCRIPTION FACTOR LMO4 (PTHR45787:SF5)		Homo sapiens
	HUMAN|HGNC=4263|UniProtKB=P10912	GHR	Growth hormone receptor;GHR;ortholog	GROWTH HORMONE RECEPTOR (PTHR23036:SF108)	cytokine(PC00083);defense/immunity protein(PC00090)	Homo sapiens
	HUMAN|HGNC=1461|UniProtKB=Q13554	CAMK2B	Calcium/calmodulin-dependent protein kinase type II subunit beta;CAMK2B;ortholog	CALCIUM/CALMODULIN-DEPENDENT PROTEIN KINASE TYPE II SUBUNIT BETA (PTHR24347:SF403)		Homo sapiens
	HUMAN|HGNC=10759|UniProtKB=Q9Y6X1	SERP1	Stress-associated endoplasmic reticulum protein 1;SERP1;ortholog	STRESS-ASSOCIATED ENDOPLASMIC RETICULUM PROTEIN 1 (PTHR15601:SF14)	chaperone(PC00072);ribosomal protein(PC00202)	Homo sapiens
	HUMAN|HGNC=10840|UniProtKB=P29353	SHC1	SHC-transforming protein 1;SHC1;ortholog	SHC-TRANSFORMING PROTEIN 1 (PTHR10337:SF2)	signaling molecule(PC00207)	Homo sapiens
	HUMAN|HGNC=5988|UniProtKB=Q13478	IL18R1	Interleukin-18 receptor 1;IL18R1;ortholog	INTERLEUKIN-18 RECEPTOR 1 (PTHR11890:SF6)	type I cytokine receptor(PC00231)	Homo sapiens
	HUMAN|HGNC=17574|UniProtKB=Q96L96	MAK	Alpha-protein kinase 3;ALPK3;ortholog	ALPHA-PROTEIN KINASE 3 (PTHR47091:SF1)		Homo sapiens
	HUMAN|HGNC=1974|UniProtKB=O15111	CHUK	Inhibitor of nuclear factor kappa-B kinase subunit alpha;CHUK;ortholog	INHIBITOR OF NUCLEAR FACTOR KAPPA-B KINASE SUBUNIT ALPHA (PTHR22969:SF13)	non-receptor serine/threonine protein kinase(PC00167)	Homo sapiens
	HUMAN|HGNC=4042|UniProtKB=Q9ULV1	FZD4	Frizzled-4;FZD4;ortholog	FRIZZLED-4 (PTHR11309:SF23)	G-protein coupled receptor(PC00021);protease inhibitor(PC00191);signaling molecule(PC00207)	Homo sapiens
	HUMAN|HGNC=14360|UniProtKB=P78415	IRX3	Iroquois-class homeodomain protein IRX-3;IRX3;ortholog	IROQUOIS-CLASS HOMEODOMAIN PROTEIN IRX-3 (PTHR11211:SF14)	homeodomain transcription factor(PC00119);nucleic acid binding(PC00171)	Homo sapiens
	HUMAN|HGNC=3778|UniProtKB=P02751	FN1	Fibronectin;FN1;ortholog	FIBRONECTIN (PTHR19143:SF267)	signaling molecule(PC00207)	Homo sapiens
	HUMAN|HGNC=6561|UniProtKB=P09382	LGALS1	Galectin-1;LGALS1;ortholog	GALECTIN-1 (PTHR11346:SF97)	cell adhesion molecule(PC00069);signaling molecule(PC00207)	Homo sapiens
	HUMAN|HGNC=12336|UniProtKB=Q9UBN4	TRPC4	Short transient receptor potential channel 4;TRPC4;ortholog	SHORT TRANSIENT RECEPTOR POTENTIAL CHANNEL 4 (PTHR10117:SF25)	ion channel(PC00133)	Homo sapiens
	HUMAN|HGNC=15533|UniProtKB=Q9C004	SPRY4	Protein sprouty homolog 4;SPRY4;ortholog	PROTEIN SPROUTY HOMOLOG 4 (PTHR12365:SF6)	signaling molecule(PC00207);transcription factor(PC00218)	Homo sapiens
	HUMAN|HGNC=11490|UniProtKB=Q9BX26	SYCP2	Synaptonemal complex protein 2;SYCP2;ortholog	SYNAPTONEMAL COMPLEX PROTEIN 2 (PTHR15607:SF12)		Homo sapiens
	HUMAN|HGNC=19972|UniProtKB=Q96JQ2	CLMN	Calmin;CLMN;ortholog	CALMIN (PTHR47535:SF3)		Homo sapiens
	HUMAN|HGNC=1440|UniProtKB=P30988	CALCR	Calcitonin receptor;CALCR;ortholog	CALCITONIN RECEPTOR (PTHR45620:SF8)		Homo sapiens
	HUMAN|HGNC=2218|UniProtKB=Q14055	COL9A2	Collagen alpha-2(IX) chain;COL9A2;ortholog	COLLAGEN ALPHA-2(IX) CHAIN (PTHR24023:SF906)		Homo sapiens
	HUMAN|HGNC=7998|UniProtKB=O14511	NRG2	Pro-neuregulin-2, membrane-bound isoform;NRG2;ortholog	PRO-NEUREGULIN-2, MEMBRANE-BOUND ISOFORM-RELATED (PTHR11100:SF20)	growth factor(PC00112)	Homo sapiens
	HUMAN|HGNC=1383|UniProtKB=Q16790	CA9	Carbonic anhydrase 9;CA9;ortholog	CARBONIC ANHYDRASE 9 (PTHR18952:SF18)		Homo sapiens
	HUMAN|HGNC=2032|UniProtKB=O95832	CLDN1	Claudin-1;CLDN1;ortholog	CLAUDIN-1 (PTHR12002:SF92)	tight junction(PC00214)	Homo sapiens
	HUMAN|HGNC=5022|UniProtKB=Q9Y261	FOXA2	Hepatocyte nuclear factor 3-beta;FOXA2;ortholog	HEPATOCYTE NUCLEAR FACTOR 3-BETA (PTHR11829:SF167)	DNA binding protein(PC00009);winged helix/forkhead transcription factor(PC00246)	Homo sapiens
	HUMAN|HGNC=5115|UniProtKB=P17483	HOXB4	Homeobox protein Hox-B4;HOXB4;ortholog	HOMEOBOX PROTEIN HOX-B4 (PTHR45771:SF3)		Homo sapiens
	HUMAN|HGNC=11148|UniProtKB=Q16658	FSCN1	Fascin;FSCN1;ortholog	FASCIN (PTHR10551:SF23)	non-motor actin binding protein(PC00165)	Homo sapiens
	HUMAN|HGNC=1987|UniProtKB=Q99967	CITED2	Cbp/p300-interacting transactivator 2;CITED2;ortholog	CBP/P300-INTERACTING TRANSACTIVATOR 2 (PTHR17045:SF7)	transcription cofactor(PC00217)	Homo sapiens
	HUMAN|HGNC=8536|UniProtKB=Q93086	P2RX5	P2X purinoceptor 5;P2RX5;ortholog	P2X PURINOCEPTOR 5 (PTHR10125:SF12)	ligand-gated ion channel(PC00141)	Homo sapiens
	HUMAN|HGNC=1116|UniProtKB=P35613	BSG	Basigin;BSG;ortholog	BASIGIN (PTHR10075:SF12)	transmembrane receptor regulatory/adaptor protein(PC00226)	Homo sapiens
	HUMAN|HGNC=8623|UniProtKB=P55771	PAX9	Paired box protein Pax-9;PAX9;ortholog	PAIRED BOX PROTEIN PAX-9 (PTHR45636:SF13)		Homo sapiens
	HUMAN|HGNC=9402|UniProtKB=P05129	PRKCG	Protein kinase C gamma type;PRKCG;ortholog	PROTEIN KINASE C GAMMA TYPE (PTHR24356:SF162)	annexin(PC00050);calmodulin(PC00061);non-receptor serine/threonine protein kinase(PC00167);transfer/carrier protein(PC00219)	Homo sapiens
	HUMAN|HGNC=8747|UniProtKB=Q92824	PCSK5	Proprotein convertase subtilisin/kexin type 5;PCSK5;ortholog	PROPROTEIN CONVERTASE SUBTILISIN/KEXIN TYPE 5 (PTHR42884:SF7)	serine protease(PC00203)	Homo sapiens
	HUMAN|HGNC=3756|UniProtKB=Q14315	FLNC	Filamin-C;FLNC;ortholog	FILAMIN-C (PTHR38537:SF6)		Homo sapiens
	HUMAN|HGNC=11799|UniProtKB=P10828	THRB	Thyroid hormone receptor beta;THRB;ortholog	THYROID HORMONE RECEPTOR BETA (PTHR24082:SF210)	C4 zinc finger nuclear receptor(PC00169);nucleic acid binding(PC00171);receptor(PC00197)	Homo sapiens
	HUMAN|HGNC=11773|UniProtKB=P37173	TGFBR2	TGF-beta receptor type-2;TGFBR2;ortholog	TGF-BETA RECEPTOR TYPE-2 (PTHR23255:SF55)	TGF-beta receptor(PC00035);serine/threonine protein kinase receptor(PC00205)	Homo sapiens
	HUMAN|HGNC=2434|UniProtKB=P04141	CSF2	Granulocyte-macrophage colony-stimulating factor;CSF2;ortholog	GRANULOCYTE-MACROPHAGE COLONY-STIMULATING FACTOR (PTHR10059:SF0)	cytokine(PC00083)	Homo sapiens
	HUMAN|HGNC=2432|UniProtKB=P09603	CSF1	Macrophage colony-stimulating factor 1;CSF1;ortholog	MACROPHAGE COLONY-STIMULATING FACTOR 1 (PTHR10058:SF0)		Homo sapiens
	HUMAN|HGNC=18504|UniProtKB=Q7L513	FCRLA	Fc receptor-like A;FCRLA;ortholog	FC RECEPTOR-LIKE A (PTHR11481:SF71)	cell adhesion molecule(PC00069)	Homo sapiens
	HUMAN|HGNC=8951|UniProtKB=P07093	SERPINE2	Glia-derived nexin;SERPINE2;ortholog	GLIA-DERIVED NEXIN (PTHR11461:SF48)	serine protease inhibitor(PC00204)	Homo sapiens
	HUMAN|HGNC=14211|UniProtKB=Q8WV28	BLNK	B-cell linker protein;BLNK;ortholog	B-CELL LINKER PROTEIN (PTHR14098:SF3)	signaling molecule(PC00207)	Homo sapiens
	HUMAN|HGNC=20473|UniProtKB=Q9BX63	BRIP1	Fanconi anemia group J protein;BRIP1;ortholog	FANCONI ANEMIA GROUP J PROTEIN (PTHR11472:SF47)	DNA helicase(PC00011)	Homo sapiens
	HUMAN|HGNC=6972|UniProtKB=P21741	MDK	Midkine;MDK;ortholog	MIDKINE (PTHR13850:SF2)	cytokine(PC00083)	Homo sapiens
	HUMAN|HGNC=17362|UniProtKB=Q14865	ARID5B	AT-rich interactive domain-containing protein 5B;ARID5B;ortholog	AT-RICH INTERACTIVE DOMAIN-CONTAINING PROTEIN 5B (PTHR13964:SF37)	transcription cofactor(PC00217)	Homo sapiens
	HUMAN|HGNC=6150|UniProtKB=P06756	ITGAV	Integrin alpha-V;ITGAV;ortholog	INTEGRIN ALPHA-V (PTHR23220:SF4)		Homo sapiens
	HUMAN|HGNC=14188|UniProtKB=O75366	AVIL	Advillin;AVIL;ortholog	ADVILLIN (PTHR11977:SF33)	non-motor actin binding protein(PC00165)	Homo sapiens
	HUMAN|HGNC=8763|UniProtKB=Q53EL6	PDCD4	Programmed cell death protein 4;PDCD4;ortholog	PROGRAMMED CELL DEATH PROTEIN 4 (PTHR12626:SF3)	translation elongation factor(PC00222)	Homo sapiens
	HUMAN|HGNC=2464|UniProtKB=P13611	VCAN	Versican core protein;VCAN;ortholog	VERSICAN CORE PROTEIN (PTHR22804:SF6)	extracellular matrix glycoprotein(PC00100)	Homo sapiens
	HUMAN|HGNC=12422|UniProtKB=Q9NNX1	TUFT1	Tuftelin;TUFT1;ortholog	TUFTELIN (PTHR23171:SF4)		Homo sapiens
	HUMAN|HGNC=11424|UniProtKB=O43815	STRN	Striatin;STRN;ortholog	STRIATIN (PTHR15653:SF2)		Homo sapiens
	HUMAN|HGNC=130|UniProtKB=P62736	ACTA2	Actin, aortic smooth muscle;ACTA2;ortholog	ACTIN, AORTIC SMOOTH MUSCLE (PTHR11937:SF201)	actin and actin related protein(PC00039)	Homo sapiens
	HUMAN|HGNC=3318|UniProtKB=P78545	ELF3	ETS-related transcription factor Elf-3;ELF3;ortholog	ETS-RELATED TRANSCRIPTION FACTOR ELF-3 (PTHR11849:SF13)	nucleic acid binding(PC00171);signaling molecule(PC00207);winged helix/forkhead transcription factor(PC00246)	Homo sapiens
	HUMAN|HGNC=26661|UniProtKB=Q8IYW5	RNF168	E3 ubiquitin-protein ligase RNF168;RNF168;ortholog	E3 UBIQUITIN-PROTEIN LIGASE RNF168 (PTHR23328:SF1)		Homo sapiens
	HUMAN|HGNC=11094|UniProtKB=O43623	SNAI2	Zinc finger protein SNAI2;SNAI2;ortholog	ZINC FINGER PROTEIN SNAI2 (PTHR24388:SF42)		Homo sapiens
	HUMAN|HGNC=11086|UniProtKB=O94813	SLIT2	Slit homolog 2 protein;SLIT2;ortholog	SLIT HOMOLOG 2 PROTEIN (PTHR45836:SF2)		Homo sapiens
	HUMAN|HGNC=12530|UniProtKB=P22309	UGT1A1	UDP-glucuronosyltransferase 1-1;UGT1A1;ortholog	UDP-GLUCURONOSYLTRANSFERASE 1-1 (PTHR11926:SF393)		Homo sapiens
	HUMAN|HGNC=8011|UniProtKB=P78357	CNTNAP1	Contactin-associated protein 1;CNTNAP1;ortholog	CONTACTIN-ASSOCIATED PROTEIN 1 (PTHR15036:SF43)		Homo sapiens
	HUMAN|HGNC=3535|UniProtKB=P00734	THRB	Prothrombin;F2;ortholog	PROTHROMBIN (PTHR24254:SF10)	serine protease(PC00203)	Homo sapiens
	HUMAN|HGNC=17283|UniProtKB=Q9UQ26	RIMS2	Regulating synaptic membrane exocytosis protein 2;RIMS2;ortholog	REGULATING SYNAPTIC MEMBRANE EXOCYTOSIS PROTEIN 2 (PTHR12157:SF15)	G-protein modulator(PC00022)	Homo sapiens
	HUMAN|HGNC=18969|UniProtKB=Q8NI17	IL31RA	Interleukin-31 receptor subunit alpha;IL31RA;ortholog	INTERLEUKIN-31 RECEPTOR SUBUNIT ALPHA (PTHR23036:SF96)	cytokine(PC00083);defense/immunity protein(PC00090)	Homo sapiens
	HUMAN|HGNC=6141|UniProtKB=P08648	ITGA5	Integrin alpha-5;ITGA5;ortholog	INTEGRIN ALPHA-5 (PTHR23220:SF3)		Homo sapiens
	HUMAN|HGNC=3035|UniProtKB=Q08554	DSC1	Desmocollin-1;DSC1;ortholog	DESMOCOLLIN-1 (PTHR24025:SF8)	cadherin(PC00057);cell junction protein(PC00070)	Homo sapiens
	HUMAN|HGNC=1074|UniProtKB=P18075	BMP7	Bone morphogenetic protein 7;BMP7;ortholog	BONE MORPHOGENETIC PROTEIN 7 (PTHR11848:SF135)	growth factor(PC00112)	Homo sapiens
	HUMAN|HGNC=4174|UniProtKB=Q92908	GATA6	Transcription factor GATA-6;GATA6;ortholog	TRANSCRIPTION FACTOR GATA-6 (PTHR10071:SF23)	nuclease(PC00170);zinc finger transcription factor(PC00244)	Homo sapiens
	HUMAN|HGNC=2171|UniProtKB=Q12860	CNTN1	Contactin-1;CNTN1;ortholog	CONTACTIN-1 (PTHR44170:SF10)		Homo sapiens
	HUMAN|HGNC=10741|UniProtKB=O75326	SEMA7A	Semaphorin-7A;SEMA7A;ortholog	SEMAPHORIN-7A (PTHR11036:SF80)	membrane-bound signaling molecule(PC00152)	Homo sapiens
	HUMAN|HGNC=6774|UniProtKB=O15198	SMAD9	Mothers against decapentaplegic homolog 9;SMAD9;ortholog	MOTHERS AGAINST DECAPENTAPLEGIC HOMOLOG 9 (PTHR13703:SF41)	transcription factor(PC00218)	Homo sapiens
	HUMAN|HGNC=6596|UniProtKB=P15018	LIF	Leukemia inhibitory factor;LIF;ortholog	LEUKEMIA INHIBITORY FACTOR (PTHR10633:SF0)	cytokine(PC00083)	Homo sapiens
	HUMAN|HGNC=5120|UniProtKB=P17482	HOXB9	Homeobox protein Hox-B9;HOXB9;ortholog	HOMEOBOX PROTEIN HOX-B9 (PTHR45970:SF5)		Homo sapiens
	HUMAN|HGNC=11306|UniProtKB=P78362	SRPK2	SRSF protein kinase 2;SRPK2;ortholog	SRSF PROTEIN KINASE 2 (PTHR24055:SF102)	non-receptor serine/threonine protein kinase(PC00167)	Homo sapiens
	HUMAN|HGNC=4373|UniProtKB=P60983	GMFB	Glia maturation factor beta;GMFB;ortholog	GLIA MATURATION FACTOR BETA (PTHR11249:SF3)	kinase modulator(PC00140);signaling molecule(PC00207)	Homo sapiens
	HUMAN|HGNC=2917|UniProtKB=Q92988	DLX4	Homeobox protein DLX-4;DLX4;ortholog	HOMEOBOX PROTEIN DLX-4 (PTHR24327:SF21)	DNA binding protein(PC00009);homeodomain transcription factor(PC00119)	Homo sapiens
	HUMAN|HGNC=28949|UniProtKB=Q15051	IQCB1	IQ calmodulin-binding motif-containing protein 1;IQCB1;ortholog	IQ CALMODULIN-BINDING MOTIF-CONTAINING PROTEIN 1 (PTHR15673:SF2)		Homo sapiens
	HUMAN|HGNC=581|UniProtKB=O00213	APBB1	Amyloid beta A4 precursor protein-binding family B member 1;APBB1;ortholog	AMYLOID BETA A4 PRECURSOR PROTEIN-BINDING FAMILY B MEMBER 1 (PTHR14058:SF5)		Homo sapiens
	HUMAN|HGNC=9405|UniProtKB=Q16512	PKN1	Serine/threonine-protein kinase N1;PKN1;ortholog	SERINE/THREONINE-PROTEIN KINASE N1 (PTHR24356:SF246)	annexin(PC00050);calmodulin(PC00061);non-receptor serine/threonine protein kinase(PC00167);transfer/carrier protein(PC00219)	Homo sapiens
	HUMAN|HGNC=25441|UniProtKB=Q6YI46	TMEM64	Transmembrane protein 64;TMEM64;ortholog	TRANSMEMBRANE PROTEIN 64 (PTHR46593:SF1)		Homo sapiens
	HUMAN|HGNC=6349|UniProtKB=Q13887	KLF5	Krueppel-like factor 5;KLF5;ortholog	KRUEPPEL-LIKE FACTOR 5 (PTHR23235:SF82)	DNA binding protein(PC00009);transcription cofactor(PC00217);zinc finger transcription factor(PC00244)	Homo sapiens
	HUMAN|HGNC=12010|UniProtKB=P09493	TPM1	Tropomyosin alpha-1 chain;TPM1;ortholog	TROPOMYOSIN ALPHA-1 CHAIN (PTHR19269:SF41)	actin binding motor protein(PC00040)	Homo sapiens
	HUMAN|HGNC=6446|UniProtKB=P05787	KRT8	Keratin, type II cytoskeletal 8;KRT8;ortholog	KERATIN, TYPE II CYTOSKELETAL 8 (PTHR45616:SF26)		Homo sapiens
	HUMAN|HGNC=18314|UniProtKB=Q92730	RND1	Rho-related GTP-binding protein Rho6;RND1;ortholog	RHO-RELATED GTP-BINDING PROTEIN RHO6 (PTHR24072:SF23)	small GTPase(PC00208)	Homo sapiens
	HUMAN|HGNC=11986|UniProtKB=P11387	TOP1	DNA topoisomerase 1;TOP1;ortholog	DNA TOPOISOMERASE 1 (PTHR10290:SF5)	DNA topoisomerase(PC00017)	Homo sapiens
	HUMAN|HGNC=9236|UniProtKB=P37231	PPARG	Peroxisome proliferator-activated receptor gamma;PPARG;ortholog	PEROXISOME PROLIFERATOR-ACTIVATED RECEPTOR GAMMA (PTHR24082:SF14)	C4 zinc finger nuclear receptor(PC00169);nucleic acid binding(PC00171);receptor(PC00197)	Homo sapiens
	HUMAN|HGNC=2903|UniProtKB=P78352	DLG4	Disks large homolog 4;DLG4;ortholog	DISKS LARGE HOMOLOG 4 (PTHR23119:SF33)	transmembrane receptor regulatory/adaptor protein(PC00226)	Homo sapiens
	HUMAN|HGNC=11320|UniProtKB=Q8IZP0	ABI1	Abl interactor 1;ABI1;ortholog	ABL INTERACTOR 1 (PTHR10460:SF2)	G-protein modulator(PC00022)	Homo sapiens
	HUMAN|HGNC=3374|UniProtKB=Q99814	HLF	Endothelial PAS domain-containing protein 1;EPAS1;ortholog	ENDOTHELIAL PAS DOMAIN-CONTAINING PROTEIN 1 (PTHR23043:SF8)	basic helix-loop-helix transcription factor(PC00055);nucleic acid binding(PC00171)	Homo sapiens
	HUMAN|HGNC=23503|UniProtKB=Q9H5Y7	SLITRK6	SLIT and NTRK-like protein 6;SLITRK6;ortholog	SLIT AND NTRK-LIKE PROTEIN 6 (PTHR45773:SF1)		Homo sapiens
	HUMAN|HGNC=12682|UniProtKB=P49767	VEGFC	Vascular endothelial growth factor C;VEGFC;ortholog	VASCULAR ENDOTHELIAL GROWTH FACTOR C (PTHR12025:SF3)	growth factor(PC00112)	Homo sapiens
	HUMAN|HGNC=6066|UniProtKB=P08476	INHBA	Inhibin beta A chain;INHBA;ortholog	INHIBIN BETA A CHAIN (PTHR11848:SF133)	growth factor(PC00112)	Homo sapiens
	HUMAN|HGNC=8893|UniProtKB=P49763	PGF	Placenta growth factor;PGF;ortholog	PLACENTA GROWTH FACTOR (PTHR12025:SF9)	growth factor(PC00112)	Homo sapiens
	HUMAN|HGNC=25622|UniProtKB=Q9NUY8	TBC1D23	TBC1 domain family member 23;TBC1D23;ortholog	TBC1 DOMAIN FAMILY MEMBER 23 (PTHR13297:SF5)		Homo sapiens
	HUMAN|HGNC=6816|UniProtKB=P20794	MAK	Serine/threonine-protein kinase MAK;MAK;ortholog	SERINE/THREONINE-PROTEIN KINASE MAK (PTHR24055:SF194)	non-receptor serine/threonine protein kinase(PC00167)	Homo sapiens
	HUMAN|HGNC=1763|UniProtKB=P55283	CDH4	Cadherin-4;CDH4;ortholog	CADHERIN-4 (PTHR24027:SF81)		Homo sapiens
	HUMAN|HGNC=25941|UniProtKB=Q6N021	TET2	Methylcytosine dioxygenase TET2;TET2;ortholog	METHYLCYTOSINE DIOXYGENASE TET2 (PTHR23358:SF3)		Homo sapiens
	HUMAN|HGNC=2001|UniProtKB=O60565	GREM1	Gremlin-1;GREM1;ortholog	GREMLIN-1 (PTHR15283:SF3)		Homo sapiens
	HUMAN|HGNC=22140|UniProtKB=Q8IXL6	AC093627,FAM20C	Extracellular serine/threonine protein kinase FAM20C;FAM20C;ortholog	EXTRACELLULAR SERINE/THREONINE PROTEIN KINASE FAM20C (PTHR12450:SF11)		Homo sapiens
	HUMAN|HGNC=8677|UniProtKB=Q9Y5I4	PCDHAC2	Protocadherin alpha-C2;PCDHAC2;ortholog	PROTOCADHERIN ALPHA-C2 (PTHR24028:SF119)		Homo sapiens
	HUMAN|HGNC=9884|UniProtKB=P06400	RB1	Retinoblastoma-associated protein;RB1;ortholog	RETINOBLASTOMA-ASSOCIATED PROTEIN (PTHR13742:SF17)	nucleic acid binding(PC00171);transcription factor(PC00218)	Homo sapiens
	HUMAN|HGNC=4040|UniProtKB=Q14332	FZD2	Frizzled-2;FZD2;ortholog	FRIZZLED-2 (PTHR11309:SF34)	G-protein coupled receptor(PC00021);protease inhibitor(PC00191);signaling molecule(PC00207)	Homo sapiens
	HUMAN|HGNC=7526|UniProtKB=P22033	MUT	Methylmalonyl-CoA mutase, mitochondrial;MUT;ortholog	METHYLMALONYL-COA MUTASE, MITOCHONDRIAL (PTHR42710:SF1)	mutase(PC00160)	Homo sapiens
	HUMAN|HGNC=11917|UniProtKB=P20333	TNFRSF1B	Tumor necrosis factor receptor superfamily member 1B;TNFRSF1B;ortholog	TUMOR NECROSIS FACTOR RECEPTOR SUPERFAMILY MEMBER 1B (PTHR47386:SF1)		Homo sapiens
	HUMAN|HGNC=4175|UniProtKB=P50440	GATM	Glycine amidinotransferase, mitochondrial;GATM;ortholog	GLYCINE AMIDINOTRANSFERASE, MITOCHONDRIAL (PTHR10488:SF1)		Homo sapiens
	HUMAN|HGNC=9307|UniProtKB=Q06190	PPP2R3A	Serine/threonine-protein phosphatase 2A regulatory subunit B'' subunit alpha;PPP2R3A;ortholog	SERINE/THREONINE-PROTEIN PHOSPHATASE 2A REGULATORY SUBUNIT B'' SUBUNIT ALPHA (PTHR14095:SF3)	protein phosphatase(PC00195)	Homo sapiens
	HUMAN|HGNC=869|UniProtKB=Q04656	ATP7A	Copper-transporting ATPase 1;ATP7A;ortholog	COPPER-TRANSPORTING ATPASE 1 (PTHR43520:SF8)	cation transporter(PC00068);hydrolase(PC00121);ion channel(PC00133)	Homo sapiens
	HUMAN|HGNC=15832|UniProtKB=Q96G97	BSCL2	Seipin;BSCL2;ortholog	SEIPIN (PTHR21212:SF0)		Homo sapiens
	HUMAN|HGNC=19884|UniProtKB=Q9UJC3	HOOK1	Protein Hook homolog 1;HOOK1;ortholog	PROTEIN HOOK HOMOLOG 1 (PTHR18947:SF36)	kinase modulator(PC00140);membrane traffic protein(PC00150)	Homo sapiens
	HUMAN|HGNC=17868|UniProtKB=Q96PG8	BBC3	Bcl-2-binding component 3;BBC3;ortholog	BCL-2-BINDING COMPONENT 3 (PTHR28639:SF1)		Homo sapiens
	HUMAN|HGNC=8682|UniProtKB=Q9Y5F2	PCDHB11	Protocadherin beta-11;PCDHB11;ortholog	PROTOCADHERIN BETA-11 (PTHR24028:SF91)		Homo sapiens
	HUMAN|HGNC=24456|UniProtKB=Q8NFT8	DNER	Delta and Notch-like epidermal growth factor-related receptor;DNER;ortholog	DELTA AND NOTCH-LIKE EPIDERMAL GROWTH FACTOR-RELATED RECEPTOR (PTHR24044:SF412)		Homo sapiens
	HUMAN|HGNC=9306|UniProtKB=Q9Y2T4	PPP2R2C	Serine/threonine-protein phosphatase 2A 55 kDa regulatory subunit B gamma isoform;PPP2R2C;ortholog	SERINE/THREONINE-PROTEIN PHOSPHATASE 2A 55 KDA REGULATORY SUBUNIT B GAMMA ISOFORM (PTHR11871:SF5)	protein phosphatase(PC00195)	Homo sapiens
	HUMAN|HGNC=19864|UniProtKB=Q9UKI9	POU2F3	POU domain, class 2, transcription factor 3;POU2F3;ortholog	POU DOMAIN, CLASS 2, TRANSCRIPTION FACTOR 3 (PTHR11636:SF81)		Homo sapiens
	HUMAN|HGNC=9983|UniProtKB=P48378	RFX2	DNA-binding protein RFX2;RFX2;ortholog	DNA-BINDING PROTEIN RFX2 (PTHR12619:SF17)	winged helix/forkhead transcription factor(PC00246)	Homo sapiens
	HUMAN|HGNC=19889|UniProtKB=Q9NVX2	NLE1	Notchless protein homolog 1;NLE1;ortholog	NOTCHLESS PROTEIN HOMOLOG 1 (PTHR19848:SF3)		Homo sapiens
	HUMAN|HGNC=164|UniProtKB=P35609	ACTN2	Alpha-actinin-2;ACTN2;ortholog	ALPHA-ACTININ-2 (PTHR11915:SF429)		Homo sapiens
	HUMAN|HGNC=15472|UniProtKB=O94788	ALDH1A2	Retinal dehydrogenase 2;ALDH1A2;ortholog	RETINAL DEHYDROGENASE 2 (PTHR11699:SF102)	dehydrogenase(PC00092)	Homo sapiens
	HUMAN|HGNC=3316|UniProtKB=P32519	ELF1	ETS-related transcription factor Elf-1;ELF1;ortholog	ETS-RELATED TRANSCRIPTION FACTOR ELF-1 (PTHR11849:SF156)	nucleic acid binding(PC00171);signaling molecule(PC00207);winged helix/forkhead transcription factor(PC00246)	Homo sapiens
	HUMAN|HGNC=7590|UniProtKB=Q15746	MYLK	Myosin light chain kinase, smooth muscle;MYLK;ortholog	MYOSIN LIGHT CHAIN KINASE, SMOOTH MUSCLE (PTHR47633:SF1)		Homo sapiens
	HUMAN|HGNC=33111|UniProtKB=Q8NCA9	ZNF784	Zinc finger protein 784;ZNF784;ortholog	ZINC FINGER PROTEIN 784 (PTHR24393:SF56)	KRAB box transcription factor(PC00029)	Homo sapiens
	HUMAN|HGNC=1814|UniProtKB=P13688	CEACAM1	Carcinoembryonic antigen-related cell adhesion molecule 1;CEACAM1;ortholog	CARCINOEMBRYONIC ANTIGEN-RELATED CELL ADHESION MOLECULE 1 (PTHR44427:SF11)		Homo sapiens
	HUMAN|HGNC=2662|UniProtKB=P98082	DAB2	Disabled homolog 2;DAB2;ortholog	DISABLED HOMOLOG 2 (PTHR11232:SF30)	signaling molecule(PC00207)	Homo sapiens
	HUMAN|HGNC=9305|UniProtKB=Q00005	PPP2R2B	Serine/threonine-protein phosphatase 2A 55 kDa regulatory subunit B beta isoform;PPP2R2B;ortholog	SERINE/THREONINE-PROTEIN PHOSPHATASE 2A 55 KDA REGULATORY SUBUNIT B BETA ISOFORM (PTHR11871:SF1)	protein phosphatase(PC00195)	Homo sapiens
	HUMAN|HGNC=15629|UniProtKB=Q9NY97	B3GNT2	N-acetyllactosaminide beta-1,3-N-acetylglucosaminyltransferase 2;B3GNT2;ortholog	N-ACETYLLACTOSAMINIDE BETA-1,3-N-ACETYLGLUCOSAMINYLTRANSFERASE 2 (PTHR11214:SF25)	glycosyltransferase(PC00111)	Homo sapiens
	HUMAN|HGNC=11192|UniProtKB=Q9UN79	SOX13	Transcription factor SOX-13;SOX13;ortholog	TRANSCRIPTION FACTOR SOX-13 (PTHR45789:SF4)		Homo sapiens
	HUMAN|HGNC=2726|UniProtKB=P35638	DDIT3	DNA damage-inducible transcript 3 protein;DDIT3;ortholog	DNA DAMAGE-INDUCIBLE TRANSCRIPT 3 PROTEIN (PTHR16833:SF0)		Homo sapiens
	HUMAN|HGNC=11214|UniProtKB=Q9NPE6	SPAG4	Sperm-associated antigen 4 protein;SPAG4;ortholog	SPERM-ASSOCIATED ANTIGEN 4 PROTEIN (PTHR12911:SF16)	non-motor microtubule binding protein(PC00166);structural protein(PC00211)	Homo sapiens
	HUMAN|HGNC=29480|UniProtKB=P02750	LRG1	Leucine-rich alpha-2-glycoprotein;LRG1;ortholog	LEUCINE-RICH ALPHA-2-GLYCOPROTEIN (PTHR45617:SF49)		Homo sapiens
	HUMAN|HGNC=1681|UniProtKB=P16070	CD44	CD44 antigen;CD44;ortholog	CD44 ANTIGEN (PTHR10225:SF6)		Homo sapiens
	HUMAN|HGNC=15719|UniProtKB=Q5VST9	OBSCN	Obscurin;OBSCN;ortholog	KIN OF IRRE-LIKE PROTEIN 1-RELATED (PTHR11640:SF14)	cell junction protein(PC00070)	Homo sapiens
	HUMAN|HGNC=2446|UniProtKB=P07498	CASK	Kappa-casein;CSN3;ortholog	KAPPA-CASEIN (PTHR11470:SF2)		Homo sapiens
	HUMAN|HGNC=1637|UniProtKB=P15813	CD1D	Antigen-presenting glycoprotein CD1d;CD1D;ortholog	ANTIGEN-PRESENTING GLYCOPROTEIN CD1D (PTHR16675:SF175)		Homo sapiens
	HUMAN|HGNC=3167|UniProtKB=Q99500	S1PR3	Sphingosine 1-phosphate receptor 3;S1PR3;ortholog	SPHINGOSINE 1-PHOSPHATE RECEPTOR 3 (PTHR22750:SF24)	G-protein coupled receptor(PC00021)	Homo sapiens
	HUMAN|HGNC=6874|UniProtKB=P53778	MAPK12	Mitogen-activated protein kinase 12;MAPK12;ortholog	MITOGEN-ACTIVATED PROTEIN KINASE 12 (PTHR24055:SF146)	non-receptor serine/threonine protein kinase(PC00167)	Homo sapiens
	HUMAN|HGNC=18906|UniProtKB=P0C7H8	KRTAP2-3	Keratin-associated protein 2-3;KRTAP2-3;ortholog	KERATIN-ASSOCIATED PROTEIN 2-2-RELATED (PTHR23262:SF165)		Homo sapiens
	HUMAN|HGNC=28804|UniProtKB=Q8WTR4	GDPD5	Glycerophosphodiester phosphodiesterase domain-containing protein 5;GDPD5;ortholog	GLYCEROPHOSPHODIESTER PHOSPHODIESTERASE DOMAIN-CONTAINING PROTEIN 5 (PTHR23344:SF6)		Homo sapiens
	HUMAN|HGNC=8824|UniProtKB=P36955	SERPINF1	Pigment epithelium-derived factor;SERPINF1;ortholog	PIGMENT EPITHELIUM-DERIVED FACTOR (PTHR11461:SF84)	serine protease inhibitor(PC00204)	Homo sapiens
	HUMAN|HGNC=21653|UniProtKB=Q9NS56	TOPORS	E3 ubiquitin-protein ligase Topors;TOPORS;ortholog	E3 UBIQUITIN-PROTEIN LIGASE TOPORS (PTHR46077:SF2)	isomerase(PC00135)	Homo sapiens
	HUMAN|HGNC=6628|UniProtKB=Q15334	DLG4	Lethal(2) giant larvae protein homolog 1;LLGL1;ortholog	LETHAL(2) GIANT LARVAE PROTEIN HOMOLOG 1 (PTHR10241:SF21)	membrane trafficking regulatory protein(PC00151)	Homo sapiens
	HUMAN|HGNC=3649|UniProtKB=Q9UK73	FEM1B	Protein fem-1 homolog B;FEM1B;ortholog	PROTEIN FEM-1 HOMOLOG B (PTHR24173:SF57)		Homo sapiens
	HUMAN|HGNC=28948|UniProtKB=Q5BJD5	TMEM41B	Transmembrane protein 41B;TMEM41B;ortholog	TRANSMEMBRANE PROTEIN 41B (PTHR43220:SF7)		Homo sapiens
	HUMAN|HGNC=6116|UniProtKB=P10914	IRF1	Interferon regulatory factor 1;IRF1;ortholog	INTERFERON REGULATORY FACTOR 1 (PTHR11949:SF3)	nucleic acid binding(PC00171);winged helix/forkhead transcription factor(PC00246)	Homo sapiens
	HUMAN|HGNC=2211|UniProtKB=P12109	COL6A1	Collagen alpha-1(VI) chain;COL6A1;ortholog	COLLAGEN ALPHA-1(VI) CHAIN (PTHR24020:SF18)	receptor(PC00197)	Homo sapiens
	HUMAN|HGNC=19213|UniProtKB=Q96MC5	C16orf45	Uncharacterized protein C16orf45;C16orf45;ortholog	ZGC:114175 (PTHR22704:SF1)		Homo sapiens
	HUMAN|HGNC=18194|UniProtKB=Q70YC5	ZNF365	Protein ZNF365;ZNF365;ortholog	PROTEIN ZNF365 (PTHR15739:SF2)		Homo sapiens
	GO biological process complete	Homo sapiens - REFLIST (21042)	Client Text Box Input (421)	Client Text Box Input (expected)	Client Text Box Input (over/under)	Client Text Box Input (fold Enrichment)	Client Text Box Input (raw P-value)	Client Text Box Input (FDR)
	regulation of cell communication (GO:0010646)	3374	117	67.51	+	1.73	1.9e-09	2.26e-06
	HUMAN|HGNC=29843|UniProtKB=Q6X4W1	NSMF	NMDA receptor synaptonuclear signaling and neuronal migration factor;NSMF;ortholog	NMDA RECEPTOR SYNAPTONUCLEAR SIGNALING AND NEURONAL MIGRATION FACTOR (PTHR32061:SF4)		Homo sapiens
	HUMAN|HGNC=286|UniProtKB=P07550	ADRB2	Beta-2 adrenergic receptor;ADRB2;ortholog	BETA-2 ADRENERGIC RECEPTOR (PTHR24248:SF21)	G-protein coupled receptor(PC00021)	Homo sapiens
	HUMAN|HGNC=1051|UniProtKB=Q13323	BIK	Bcl-2-interacting killer;BIK;ortholog	BCL-2-INTERACTING KILLER (PTHR15018:SF1)		Homo sapiens
	HUMAN|HGNC=11433|UniProtKB=Q16623	STX1A	Syntaxin-1A;STX1A;ortholog	SYNTAXIN-1A (PTHR19957:SF84)	SNARE protein(PC00034)	Homo sapiens
	HUMAN|HGNC=9538|UniProtKB=P40306	PSMB10	Proteasome subunit beta type-10;PSMB10;ortholog	PROTEASOME SUBUNIT BETA TYPE-10 (PTHR11599:SF41)	protease(PC00190)	Homo sapiens
	HUMAN|HGNC=13727|UniProtKB=Q96S59	RANBP9	Ran-binding protein 9;RANBP9;ortholog	RAN-BINDING PROTEIN 9 (PTHR12864:SF29)	transfer/carrier protein(PC00219);transporter(PC00227)	Homo sapiens
	HUMAN|HGNC=21389|UniProtKB=Q6MZW2	FSTL4	Follistatin-related protein 4;FSTL4;ortholog	FOLLISTATIN-RELATED PROTEIN 4 (PTHR10913:SF9)	protease inhibitor(PC00191)	Homo sapiens
	HUMAN|HGNC=11509|UniProtKB=P21579	SYT1	Synaptotagmin-1;SYT1;ortholog	SYNAPTOTAGMIN-1 (PTHR10024:SF239)	membrane trafficking regulatory protein(PC00151)	Homo sapiens
	HUMAN|HGNC=3973|UniProtKB=O95633	FSTL3	Follistatin-related protein 3;FSTL3;ortholog	FOLLISTATIN-RELATED PROTEIN 3 (PTHR10913:SF16)	protease inhibitor(PC00191)	Homo sapiens
	HUMAN|HGNC=8535|UniProtKB=Q99571	P2RX4	P2X purinoceptor 4;P2RX4;ortholog	P2X PURINOCEPTOR 4 (PTHR10125:SF18)	ligand-gated ion channel(PC00141)	Homo sapiens
	HUMAN|HGNC=1355|UniProtKB=Q9Y236	OSGIN2	Oxidative stress-induced growth inhibitor 2;OSGIN2;ortholog	OXIDATIVE STRESS-INDUCED GROWTH INHIBITOR 2 (PTHR15192:SF4)		Homo sapiens
	HUMAN|HGNC=19391|UniProtKB=O14543	SOCS3	Suppressor of cytokine signaling 3;SOCS3;ortholog	SUPPRESSOR OF CYTOKINE SIGNALING 3 (PTHR10155:SF11)	kinase modulator(PC00140)	Homo sapiens
	HUMAN|HGNC=4384|UniProtKB=P63096	GNAI1	Guanine nucleotide-binding protein G(i) subunit alpha-1;GNAI1;ortholog	GUANINE NUCLEOTIDE-BINDING PROTEIN G(I) SUBUNIT ALPHA-1 (PTHR10218:SF227)	heterotrimeric G-protein(PC00117)	Homo sapiens
	HUMAN|HGNC=30142|UniProtKB=Q99988	GDF15	Growth/differentiation factor 15;GDF15;ortholog	GROWTH/DIFFERENTIATION FACTOR 15 (PTHR11848:SF78)	growth factor(PC00112)	Homo sapiens
	HUMAN|HGNC=14335|UniProtKB=Q9HB21	PLEKHA1	Pleckstrin homology domain-containing family A member 1;PLEKHA1;ortholog	PLECKSTRIN HOMOLOGY DOMAIN-CONTAINING FAMILY A MEMBER 1 (PTHR14336:SF4)		Homo sapiens
	HUMAN|HGNC=14258|UniProtKB=Q9Y5K6	CD2AP	CD2-associated protein;CD2AP;ortholog	CD2-ASSOCIATED PROTEIN (PTHR14167:SF23)	signaling molecule(PC00207)	Homo sapiens
	HUMAN|HGNC=4553|UniProtKB=P07203	GPX1	Glutathione peroxidase 1;GPX1;ortholog	GLUTATHIONE PEROXIDASE 1 (PTHR11592:SF41)	peroxidase(PC00180)	Homo sapiens
	HUMAN|HGNC=16903|UniProtKB=Q15025	TNIP1	TNFAIP3-interacting protein 1;TNIP1;ortholog	TNFAIP3-INTERACTING PROTEIN 1 (PTHR31882:SF3)		Homo sapiens
	HUMAN|HGNC=11595|UniProtKB=O95935	TBX18	T-box transcription factor TBX18;TBX18;ortholog	T-BOX TRANSCRIPTION FACTOR TBX18 (PTHR11267:SF20)	Rel homology transcription factor(PC00252);nucleic acid binding(PC00171)	Homo sapiens
	HUMAN|HGNC=23060|UniProtKB=P58005	SESN3	Sestrin-3;SESN3;ortholog	SESTRIN-3 (PTHR12474:SF4)	peroxidase(PC00180)	Homo sapiens
	HUMAN|HGNC=19182|UniProtKB=O94885	SASH1	SAM and SH3 domain-containing protein 1;SASH1;ortholog	SAM AND SH3 DOMAIN-CONTAINING PROTEIN 1-RELATED (PTHR12301:SF3)		Homo sapiens
	HUMAN|HGNC=2654|UniProtKB=O00622	CYR61	Protein CYR61;CYR61;ortholog	PROTEIN CYR61 (PTHR11348:SF18)	growth factor(PC00112)	Homo sapiens
	HUMAN|HGNC=21302|UniProtKB=Q693B1	KCTD11	BTB/POZ domain-containing protein KCTD11;KCTD11;ortholog	BTB/POZ DOMAIN-CONTAINING PROTEIN KCTD11 (PTHR14499:SF7)	enzyme modulator(PC00095)	Homo sapiens
	HUMAN|HGNC=7754|UniProtKB=Q92859	NEO1	Neogenin;NEO1;ortholog	NEOGENIN (PTHR44170:SF14)		Homo sapiens
	HUMAN|HGNC=4263|UniProtKB=P10912	GHR	Growth hormone receptor;GHR;ortholog	GROWTH HORMONE RECEPTOR (PTHR23036:SF108)	cytokine(PC00083);defense/immunity protein(PC00090)	Homo sapiens
	HUMAN|HGNC=1461|UniProtKB=Q13554	CAMK2B	Calcium/calmodulin-dependent protein kinase type II subunit beta;CAMK2B;ortholog	CALCIUM/CALMODULIN-DEPENDENT PROTEIN KINASE TYPE II SUBUNIT BETA (PTHR24347:SF403)		Homo sapiens
	HUMAN|HGNC=10759|UniProtKB=Q9Y6X1	SERP1	Stress-associated endoplasmic reticulum protein 1;SERP1;ortholog	STRESS-ASSOCIATED ENDOPLASMIC RETICULUM PROTEIN 1 (PTHR15601:SF14)	chaperone(PC00072);ribosomal protein(PC00202)	Homo sapiens
	HUMAN|HGNC=10840|UniProtKB=P29353	SHC1	SHC-transforming protein 1;SHC1;ortholog	SHC-TRANSFORMING PROTEIN 1 (PTHR10337:SF2)	signaling molecule(PC00207)	Homo sapiens
	HUMAN|HGNC=5988|UniProtKB=Q13478	IL18R1	Interleukin-18 receptor 1;IL18R1;ortholog	INTERLEUKIN-18 RECEPTOR 1 (PTHR11890:SF6)	type I cytokine receptor(PC00231)	Homo sapiens
	HUMAN|HGNC=1974|UniProtKB=O15111	CHUK	Inhibitor of nuclear factor kappa-B kinase subunit alpha;CHUK;ortholog	INHIBITOR OF NUCLEAR FACTOR KAPPA-B KINASE SUBUNIT ALPHA (PTHR22969:SF13)	non-receptor serine/threonine protein kinase(PC00167)	Homo sapiens
	HUMAN|HGNC=4042|UniProtKB=Q9ULV1	FZD4	Frizzled-4;FZD4;ortholog	FRIZZLED-4 (PTHR11309:SF23)	G-protein coupled receptor(PC00021);protease inhibitor(PC00191);signaling molecule(PC00207)	Homo sapiens
	HUMAN|HGNC=3778|UniProtKB=P02751	FN1	Fibronectin;FN1;ortholog	FIBRONECTIN (PTHR19143:SF267)	signaling molecule(PC00207)	Homo sapiens
	HUMAN|HGNC=6561|UniProtKB=P09382	LGALS1	Galectin-1;LGALS1;ortholog	GALECTIN-1 (PTHR11346:SF97)	cell adhesion molecule(PC00069);signaling molecule(PC00207)	Homo sapiens
	HUMAN|HGNC=23725|UniProtKB=Q5T5U3	ARHGAP21	Rho GTPase-activating protein 21;ARHGAP21;ortholog	RHO GTPASE-ACTIVATING PROTEIN 21 (PTHR23175:SF16)		Homo sapiens
	HUMAN|HGNC=125|UniProtKB=P15309	ACPP	Prostatic acid phosphatase;ACPP;ortholog	PROSTATIC ACID PHOSPHATASE (PTHR11567:SF32)	phosphatase(PC00181)	Homo sapiens
	HUMAN|HGNC=6873|UniProtKB=Q15759	MAPK11	Mitogen-activated protein kinase 11;MAPK11;ortholog	MITOGEN-ACTIVATED PROTEIN KINASE 11 (PTHR24055:SF109)	non-receptor serine/threonine protein kinase(PC00167)	Homo sapiens
	HUMAN|HGNC=15533|UniProtKB=Q9C004	SPRY4	Protein sprouty homolog 4;SPRY4;ortholog	PROTEIN SPROUTY HOMOLOG 4 (PTHR12365:SF6)	signaling molecule(PC00207);transcription factor(PC00218)	Homo sapiens
	HUMAN|HGNC=21746|UniProtKB=Q8NE35	CPEB3	Cytoplasmic polyadenylation element-binding protein 3;CPEB3;ortholog	CYTOPLASMIC POLYADENYLATION ELEMENT-BINDING PROTEIN 3 (PTHR12566:SF7)	mRNA polyadenylation factor(PC00146)	Homo sapiens
	HUMAN|HGNC=1440|UniProtKB=P30988	CALCR	Calcitonin receptor;CALCR;ortholog	CALCITONIN RECEPTOR (PTHR45620:SF8)		Homo sapiens
	HUMAN|HGNC=24017|UniProtKB=Q8N556	AFAP1	Actin filament-associated protein 1;AFAP1;ortholog	ACTIN FILAMENT-ASSOCIATED PROTEIN 1 (PTHR14338:SF8)		Homo sapiens
	HUMAN|HGNC=7998|UniProtKB=O14511	NRG2	Pro-neuregulin-2, membrane-bound isoform;NRG2;ortholog	PRO-NEUREGULIN-2, MEMBRANE-BOUND ISOFORM-RELATED (PTHR11100:SF20)	growth factor(PC00112)	Homo sapiens
	HUMAN|HGNC=30575|UniProtKB=Q6IA17	SIGIRR	Single Ig IL-1-related receptor;SIGIRR;ortholog	SINGLE IG IL-1-RELATED RECEPTOR (PTHR11890:SF19)	type I cytokine receptor(PC00231)	Homo sapiens
	HUMAN|HGNC=5022|UniProtKB=Q9Y261	FOXA2	Hepatocyte nuclear factor 3-beta;FOXA2;ortholog	HEPATOCYTE NUCLEAR FACTOR 3-BETA (PTHR11829:SF167)	DNA binding protein(PC00009);winged helix/forkhead transcription factor(PC00246)	Homo sapiens
	HUMAN|HGNC=4603|UniProtKB=P19875	CXCL2	C-X-C motif chemokine 2;CXCL2;ortholog	C-X-C MOTIF CHEMOKINE 2 (PTHR10179:SF75)	chemokine(PC00074)	Homo sapiens
	HUMAN|HGNC=15515|UniProtKB=Q5VV41	ARHGEF16	Rho guanine nucleotide exchange factor 16;ARHGEF16;ortholog	RHO GUANINE NUCLEOTIDE EXCHANGE FACTOR 16 (PTHR12845:SF3)		Homo sapiens
	HUMAN|HGNC=1987|UniProtKB=Q99967	CITED2	Cbp/p300-interacting transactivator 2;CITED2;ortholog	CBP/P300-INTERACTING TRANSACTIVATOR 2 (PTHR17045:SF7)	transcription cofactor(PC00217)	Homo sapiens
	HUMAN|HGNC=8536|UniProtKB=Q93086	P2RX5	P2X purinoceptor 5;P2RX5;ortholog	P2X PURINOCEPTOR 5 (PTHR10125:SF12)	ligand-gated ion channel(PC00141)	Homo sapiens
	HUMAN|HGNC=4589|UniProtKB=Q7Z429	GRINA	Protein lifeguard 1;GRINA;ortholog	PROTEIN LIFEGUARD 1 (PTHR23291:SF16)		Homo sapiens
	HUMAN|HGNC=11773|UniProtKB=P37173	TGFBR2	TGF-beta receptor type-2;TGFBR2;ortholog	TGF-BETA RECEPTOR TYPE-2 (PTHR23255:SF55)	TGF-beta receptor(PC00035);serine/threonine protein kinase receptor(PC00205)	Homo sapiens
	HUMAN|HGNC=20331|UniProtKB=Q14644	RASA3	Ras GTPase-activating protein 3;RASA3;ortholog	RAS GTPASE-ACTIVATING PROTEIN 3 (PTHR10194:SF53)	G-protein modulator(PC00022)	Homo sapiens
	HUMAN|HGNC=2434|UniProtKB=P04141	CSF2	Granulocyte-macrophage colony-stimulating factor;CSF2;ortholog	GRANULOCYTE-MACROPHAGE COLONY-STIMULATING FACTOR (PTHR10059:SF0)	cytokine(PC00083)	Homo sapiens
	HUMAN|HGNC=2432|UniProtKB=P09603	CSF1	Macrophage colony-stimulating factor 1;CSF1;ortholog	MACROPHAGE COLONY-STIMULATING FACTOR 1 (PTHR10058:SF0)		Homo sapiens
	HUMAN|HGNC=8951|UniProtKB=P07093	SERPINE2	Glia-derived nexin;SERPINE2;ortholog	GLIA-DERIVED NEXIN (PTHR11461:SF48)	serine protease inhibitor(PC00204)	Homo sapiens
	HUMAN|HGNC=30834|UniProtKB=Q8IWR1	TRIM59	Tripartite motif-containing protein 59;TRIM59;ortholog	TRIPARTITE MOTIF-CONTAINING PROTEIN 59 (PTHR24098:SF14)		Homo sapiens
	HUMAN|HGNC=14211|UniProtKB=Q8WV28	BLNK	B-cell linker protein;BLNK;ortholog	B-CELL LINKER PROTEIN (PTHR14098:SF3)	signaling molecule(PC00207)	Homo sapiens
	HUMAN|HGNC=20473|UniProtKB=Q9BX63	BRIP1	Fanconi anemia group J protein;BRIP1;ortholog	FANCONI ANEMIA GROUP J PROTEIN (PTHR11472:SF47)	DNA helicase(PC00011)	Homo sapiens
	HUMAN|HGNC=6972|UniProtKB=P21741	MDK	Midkine;MDK;ortholog	MIDKINE (PTHR13850:SF2)	cytokine(PC00083)	Homo sapiens
	HUMAN|HGNC=9546|UniProtKB=P28065	PSMB9	Proteasome subunit beta type-9;PSMB9;ortholog	PROTEASOME SUBUNIT BETA TYPE-9 (PTHR11599:SF50)	protease(PC00190)	Homo sapiens
	HUMAN|HGNC=3041|UniProtKB=Q14206	RCAN2	Calcipressin-2;RCAN2;ortholog	CALCIPRESSIN-2 (PTHR10300:SF5)	signaling molecule(PC00207)	Homo sapiens
	HUMAN|HGNC=6150|UniProtKB=P06756	ITGAV	Integrin alpha-V;ITGAV;ortholog	INTEGRIN ALPHA-V (PTHR23220:SF4)		Homo sapiens
	HUMAN|HGNC=1357|UniProtKB=Q9NR00	C8orf4	Protein C8orf4;C8orf4;ortholog	PROTEIN C8ORF4 (PTHR32358:SF1)		Homo sapiens
	HUMAN|HGNC=8763|UniProtKB=Q53EL6	PDCD4	Programmed cell death protein 4;PDCD4;ortholog	PROGRAMMED CELL DEATH PROTEIN 4 (PTHR12626:SF3)	translation elongation factor(PC00222)	Homo sapiens
	HUMAN|HGNC=1224|UniProtKB=O15165	LDLRAD4	Low-density lipoprotein receptor class A domain-containing protein 4;LDLRAD4;ortholog	LOW-DENSITY LIPOPROTEIN RECEPTOR CLASS A DOMAIN-CONTAINING PROTEIN 4 (PTHR16514:SF4)		Homo sapiens
	HUMAN|HGNC=11094|UniProtKB=O43623	SNAI2	Zinc finger protein SNAI2;SNAI2;ortholog	ZINC FINGER PROTEIN SNAI2 (PTHR24388:SF42)		Homo sapiens
	HUMAN|HGNC=11086|UniProtKB=O94813	SLIT2	Slit homolog 2 protein;SLIT2;ortholog	SLIT HOMOLOG 2 PROTEIN (PTHR45836:SF2)		Homo sapiens
	HUMAN|HGNC=8011|UniProtKB=P78357	CNTNAP1	Contactin-associated protein 1;CNTNAP1;ortholog	CONTACTIN-ASSOCIATED PROTEIN 1 (PTHR15036:SF43)		Homo sapiens
	HUMAN|HGNC=3535|UniProtKB=P00734	THRB	Prothrombin;F2;ortholog	PROTHROMBIN (PTHR24254:SF10)	serine protease(PC00203)	Homo sapiens
	HUMAN|HGNC=23222|UniProtKB=Q96N96	SPATA13	Spermatogenesis-associated protein 13;SPATA13;ortholog	SPERMATOGENESIS-ASSOCIATED PROTEIN 13 (PTHR45834:SF5)	guanyl-nucleotide exchange factor(PC00113)	Homo sapiens
	HUMAN|HGNC=17283|UniProtKB=Q9UQ26	RIMS2	Regulating synaptic membrane exocytosis protein 2;RIMS2;ortholog	REGULATING SYNAPTIC MEMBRANE EXOCYTOSIS PROTEIN 2 (PTHR12157:SF15)	G-protein modulator(PC00022)	Homo sapiens
	HUMAN|HGNC=18969|UniProtKB=Q8NI17	IL31RA	Interleukin-31 receptor subunit alpha;IL31RA;ortholog	INTERLEUKIN-31 RECEPTOR SUBUNIT ALPHA (PTHR23036:SF96)	cytokine(PC00083);defense/immunity protein(PC00090)	Homo sapiens
	HUMAN|HGNC=6141|UniProtKB=P08648	ITGA5	Integrin alpha-5;ITGA5;ortholog	INTEGRIN ALPHA-5 (PTHR23220:SF3)		Homo sapiens
	HUMAN|HGNC=1074|UniProtKB=P18075	BMP7	Bone morphogenetic protein 7;BMP7;ortholog	BONE MORPHOGENETIC PROTEIN 7 (PTHR11848:SF135)	growth factor(PC00112)	Homo sapiens
	HUMAN|HGNC=4174|UniProtKB=Q92908	GATA6	Transcription factor GATA-6;GATA6;ortholog	TRANSCRIPTION FACTOR GATA-6 (PTHR10071:SF23)	nuclease(PC00170);zinc finger transcription factor(PC00244)	Homo sapiens
	HUMAN|HGNC=8780|UniProtKB=P27815	PDE4A	cAMP-specific 3',5'-cyclic phosphodiesterase 4A;PDE4A;ortholog	CAMP-SPECIFIC 3',5'-CYCLIC PHOSPHODIESTERASE 4A (PTHR11347:SF74)		Homo sapiens
	HUMAN|HGNC=11346|UniProtKB=Q13007	IL24	Interleukin-24;IL24;ortholog			Homo sapiens
	HUMAN|HGNC=10741|UniProtKB=O75326	SEMA7A	Semaphorin-7A;SEMA7A;ortholog	SEMAPHORIN-7A (PTHR11036:SF80)	membrane-bound signaling molecule(PC00152)	Homo sapiens
	HUMAN|HGNC=6596|UniProtKB=P15018	LIF	Leukemia inhibitory factor;LIF;ortholog	LEUKEMIA INHIBITORY FACTOR (PTHR10633:SF0)	cytokine(PC00083)	Homo sapiens
	HUMAN|HGNC=11937|UniProtKB=P32970	CD70	CD70 antigen;CD70;ortholog	CD70 ANTIGEN (PTHR15152:SF0)		Homo sapiens
	HUMAN|HGNC=29647|UniProtKB=Q5TCQ9	MAGI3	Membrane-associated guanylate kinase, WW and PDZ domain-containing protein 3;MAGI3;ortholog	MEMBRANE-ASSOCIATED GUANYLATE KINASE, WW AND PDZ DOMAIN-CONTAINING PROTEIN 3 (PTHR10316:SF10)		Homo sapiens
	HUMAN|HGNC=4373|UniProtKB=P60983	GMFB	Glia maturation factor beta;GMFB;ortholog	GLIA MATURATION FACTOR BETA (PTHR11249:SF3)	kinase modulator(PC00140);signaling molecule(PC00207)	Homo sapiens
	HUMAN|HGNC=9405|UniProtKB=Q16512	PKN1	Serine/threonine-protein kinase N1;PKN1;ortholog	SERINE/THREONINE-PROTEIN KINASE N1 (PTHR24356:SF246)	annexin(PC00050);calmodulin(PC00061);non-receptor serine/threonine protein kinase(PC00167);transfer/carrier protein(PC00219)	Homo sapiens
	HUMAN|HGNC=25441|UniProtKB=Q6YI46	TMEM64	Transmembrane protein 64;TMEM64;ortholog	TRANSMEMBRANE PROTEIN 64 (PTHR46593:SF1)		Homo sapiens
	HUMAN|HGNC=15720|UniProtKB=Q13033	STRN3	Striatin-3;STRN3;ortholog	STRIATIN-3 (PTHR15653:SF3)		Homo sapiens
	HUMAN|HGNC=16626|UniProtKB=Q8WZA2	RAPGEF4	Rap guanine nucleotide exchange factor 4;RAPGEF4;ortholog	RAP GUANINE NUCLEOTIDE EXCHANGE FACTOR 4 (PTHR23113:SF175)	guanyl-nucleotide exchange factor(PC00113)	Homo sapiens
	HUMAN|HGNC=28870|UniProtKB=Q9P1T7	MDFIC	MyoD family inhibitor domain-containing protein;MDFIC;ortholog	MYOD FAMILY INHIBITOR DOMAIN-CONTAINING PROTEIN (PTHR15304:SF0)		Homo sapiens
	HUMAN|HGNC=14375|UniProtKB=O75807	PPP1R15A	Protein phosphatase 1 regulatory subunit 15A;PPP1R15A;ortholog	PROTEIN PHOSPHATASE 1 REGULATORY SUBUNIT 15A (PTHR16489:SF14)		Homo sapiens
	HUMAN|HGNC=6293|UniProtKB=O15554	KCNN4	Intermediate conductance calcium-activated potassium channel protein 4;KCNN4;ortholog	INTERMEDIATE CONDUCTANCE CALCIUM-ACTIVATED POTASSIUM CHANNEL PROTEIN 4 (PTHR10153:SF41)	voltage-gated potassium channel(PC00242)	Homo sapiens
	HUMAN|HGNC=9236|UniProtKB=P37231	PPARG	Peroxisome proliferator-activated receptor gamma;PPARG;ortholog	PEROXISOME PROLIFERATOR-ACTIVATED RECEPTOR GAMMA (PTHR24082:SF14)	C4 zinc finger nuclear receptor(PC00169);nucleic acid binding(PC00171);receptor(PC00197)	Homo sapiens
	HUMAN|HGNC=2903|UniProtKB=P78352	DLG4	Disks large homolog 4;DLG4;ortholog	DISKS LARGE HOMOLOG 4 (PTHR23119:SF33)	transmembrane receptor regulatory/adaptor protein(PC00226)	Homo sapiens
	HUMAN|HGNC=28916|UniProtKB=Q8N9B5	JMY	Junction-mediating and -regulatory protein;JMY;ortholog	JUNCTION-MEDIATING AND -REGULATORY PROTEIN (PTHR23330:SF8)		Homo sapiens
	HUMAN|HGNC=12682|UniProtKB=P49767	VEGFC	Vascular endothelial growth factor C;VEGFC;ortholog	VASCULAR ENDOTHELIAL GROWTH FACTOR C (PTHR12025:SF3)	growth factor(PC00112)	Homo sapiens
	HUMAN|HGNC=6066|UniProtKB=P08476	INHBA	Inhibin beta A chain;INHBA;ortholog	INHIBIN BETA A CHAIN (PTHR11848:SF133)	growth factor(PC00112)	Homo sapiens
	HUMAN|HGNC=8893|UniProtKB=P49763	PGF	Placenta growth factor;PGF;ortholog	PLACENTA GROWTH FACTOR (PTHR12025:SF9)	growth factor(PC00112)	Homo sapiens
	HUMAN|HGNC=30809|UniProtKB=Q92519	TRIB2	Tribbles homolog 2;TRIB2;ortholog	TRIBBLES HOMOLOG 2 (PTHR22961:SF15)	protein kinase(PC00193)	Homo sapiens
	HUMAN|HGNC=14868|UniProtKB=O95236	APOL3	Apolipoprotein L3;APOL3;ortholog	APOLIPOPROTEIN L3 (PTHR14096:SF40)	apolipoprotein(PC00052);transporter(PC00227)	Homo sapiens
	HUMAN|HGNC=19118|UniProtKB=Q8NFZ5	TNIP2	TNFAIP3-interacting protein 2;TNIP2;ortholog	TNFAIP3-INTERACTING PROTEIN 2 (PTHR31882:SF6)		Homo sapiens
	HUMAN|HGNC=2001|UniProtKB=O60565	GREM1	Gremlin-1;GREM1;ortholog	GREMLIN-1 (PTHR15283:SF3)		Homo sapiens
	HUMAN|HGNC=22140|UniProtKB=Q8IXL6	AC093627,FAM20C	Extracellular serine/threonine protein kinase FAM20C;FAM20C;ortholog	EXTRACELLULAR SERINE/THREONINE PROTEIN KINASE FAM20C (PTHR12450:SF11)		Homo sapiens
	HUMAN|HGNC=9884|UniProtKB=P06400	RB1	Retinoblastoma-associated protein;RB1;ortholog	RETINOBLASTOMA-ASSOCIATED PROTEIN (PTHR13742:SF17)	nucleic acid binding(PC00171);transcription factor(PC00218)	Homo sapiens
	HUMAN|HGNC=25509|UniProtKB=Q9P2N2	ARHGAP28	Rho GTPase-activating protein 28;ARHGAP28;ortholog	RHO GTPASE-ACTIVATING PROTEIN 28 (PTHR14963:SF5)	G-protein modulator(PC00022)	Homo sapiens
	HUMAN|HGNC=9307|UniProtKB=Q06190	PPP2R3A	Serine/threonine-protein phosphatase 2A regulatory subunit B'' subunit alpha;PPP2R3A;ortholog	SERINE/THREONINE-PROTEIN PHOSPHATASE 2A REGULATORY SUBUNIT B'' SUBUNIT ALPHA (PTHR14095:SF3)	protein phosphatase(PC00195)	Homo sapiens
	HUMAN|HGNC=1408|UniProtKB=Q9UBN1	CACNG4	Voltage-dependent calcium channel gamma-4 subunit;CACNG4;ortholog	VOLTAGE-DEPENDENT CALCIUM CHANNEL GAMMA-4 SUBUNIT (PTHR12107:SF7)	voltage-gated calcium channel(PC00240)	Homo sapiens
	HUMAN|HGNC=17868|UniProtKB=Q96PG8	BBC3	Bcl-2-binding component 3;BBC3;ortholog	BCL-2-BINDING COMPONENT 3 (PTHR28639:SF1)		Homo sapiens
	HUMAN|HGNC=19889|UniProtKB=Q9NVX2	NLE1	Notchless protein homolog 1;NLE1;ortholog	NOTCHLESS PROTEIN HOMOLOG 1 (PTHR19848:SF3)		Homo sapiens
	HUMAN|HGNC=3316|UniProtKB=P32519	ELF1	ETS-related transcription factor Elf-1;ELF1;ortholog	ETS-RELATED TRANSCRIPTION FACTOR ELF-1 (PTHR11849:SF156)	nucleic acid binding(PC00171);signaling molecule(PC00207);winged helix/forkhead transcription factor(PC00246)	Homo sapiens
	HUMAN|HGNC=4604|UniProtKB=P19876	CXCL3	C-X-C motif chemokine 3;CXCL3;ortholog	C-X-C MOTIF CHEMOKINE 3 (PTHR10179:SF71)	chemokine(PC00074)	Homo sapiens
	HUMAN|HGNC=1814|UniProtKB=P13688	CEACAM1	Carcinoembryonic antigen-related cell adhesion molecule 1;CEACAM1;ortholog	CARCINOEMBRYONIC ANTIGEN-RELATED CELL ADHESION MOLECULE 1 (PTHR44427:SF11)		Homo sapiens
	HUMAN|HGNC=2662|UniProtKB=P98082	DAB2	Disabled homolog 2;DAB2;ortholog	DISABLED HOMOLOG 2 (PTHR11232:SF30)	signaling molecule(PC00207)	Homo sapiens
	HUMAN|HGNC=8828|UniProtKB=Q9HAT8	PELI2	E3 ubiquitin-protein ligase pellino homolog 2;PELI2;ortholog	E3 UBIQUITIN-PROTEIN LIGASE PELLINO HOMOLOG 2 (PTHR12098:SF5)		Homo sapiens
	HUMAN|HGNC=2726|UniProtKB=P35638	DDIT3	DNA damage-inducible transcript 3 protein;DDIT3;ortholog	DNA DAMAGE-INDUCIBLE TRANSCRIPT 3 PROTEIN (PTHR16833:SF0)		Homo sapiens
	HUMAN|HGNC=29480|UniProtKB=P02750	LRG1	Leucine-rich alpha-2-glycoprotein;LRG1;ortholog	LEUCINE-RICH ALPHA-2-GLYCOPROTEIN (PTHR45617:SF49)		Homo sapiens
	HUMAN|HGNC=1681|UniProtKB=P16070	CD44	CD44 antigen;CD44;ortholog	CD44 ANTIGEN (PTHR10225:SF6)		Homo sapiens
	HUMAN|HGNC=15719|UniProtKB=Q5VST9	OBSCN	Obscurin;OBSCN;ortholog	KIN OF IRRE-LIKE PROTEIN 1-RELATED (PTHR11640:SF14)	cell junction protein(PC00070)	Homo sapiens
	HUMAN|HGNC=28804|UniProtKB=Q8WTR4	GDPD5	Glycerophosphodiester phosphodiesterase domain-containing protein 5;GDPD5;ortholog	GLYCEROPHOSPHODIESTER PHOSPHODIESTERASE DOMAIN-CONTAINING PROTEIN 5 (PTHR23344:SF6)		Homo sapiens
	HUMAN|HGNC=3649|UniProtKB=Q9UK73	FEM1B	Protein fem-1 homolog B;FEM1B;ortholog	PROTEIN FEM-1 HOMOLOG B (PTHR24173:SF57)		Homo sapiens
	HUMAN|HGNC=6116|UniProtKB=P10914	IRF1	Interferon regulatory factor 1;IRF1;ortholog	INTERFERON REGULATORY FACTOR 1 (PTHR11949:SF3)	nucleic acid binding(PC00171);winged helix/forkhead transcription factor(PC00246)	Homo sapiens
	HUMAN|HGNC=29884|UniProtKB=Q8TF42	UBASH3B	Ubiquitin-associated and SH3 domain-containing protein B;UBASH3B;ortholog	UBIQUITIN-ASSOCIATED AND SH3 DOMAIN-CONTAINING PROTEIN B (PTHR16469:SF29)		Homo sapiens
	GO biological process complete	Homo sapiens - REFLIST (21042)	Client Text Box Input (421)	Client Text Box Input (expected)	Client Text Box Input (over/under)	Client Text Box Input (fold Enrichment)	Client Text Box Input (raw P-value)	Client Text Box Input (FDR)
	vasculature development (GO:0001944)	490	28	9.8	+	2.86	1.51e-06	0.000487
	HUMAN|HGNC=30668|UniProtKB=O60687	SRPX2	Sushi repeat-containing protein SRPX2;SRPX2;ortholog	SUSHI REPEAT-CONTAINING PROTEIN SRPX2 (PTHR46343:SF3)		Homo sapiens
	HUMAN|HGNC=19391|UniProtKB=O14543	SOCS3	Suppressor of cytokine signaling 3;SOCS3;ortholog	SUPPRESSOR OF CYTOKINE SIGNALING 3 (PTHR10155:SF11)	kinase modulator(PC00140)	Homo sapiens
	HUMAN|HGNC=4553|UniProtKB=P07203	GPX1	Glutathione peroxidase 1;GPX1;ortholog	GLUTATHIONE PEROXIDASE 1 (PTHR11592:SF41)	peroxidase(PC00180)	Homo sapiens
	HUMAN|HGNC=11895|UniProtKB=Q03169	TNFAIP2	Tumor necrosis factor alpha-induced protein 2;TNFAIP2;ortholog	TUMOR NECROSIS FACTOR ALPHA-INDUCED PROTEIN 2 (PTHR21292:SF4)	membrane traffic protein(PC00150)	Homo sapiens
	HUMAN|HGNC=2654|UniProtKB=O00622	CYR61	Protein CYR61;CYR61;ortholog	PROTEIN CYR61 (PTHR11348:SF18)	growth factor(PC00112)	Homo sapiens
	HUMAN|HGNC=10840|UniProtKB=P29353	SHC1	SHC-transforming protein 1;SHC1;ortholog	SHC-TRANSFORMING PROTEIN 1 (PTHR10337:SF2)	signaling molecule(PC00207)	Homo sapiens
	HUMAN|HGNC=4042|UniProtKB=Q9ULV1	FZD4	Frizzled-4;FZD4;ortholog	FRIZZLED-4 (PTHR11309:SF23)	G-protein coupled receptor(PC00021);protease inhibitor(PC00191);signaling molecule(PC00207)	Homo sapiens
	HUMAN|HGNC=3778|UniProtKB=P02751	FN1	Fibronectin;FN1;ortholog	FIBRONECTIN (PTHR19143:SF267)	signaling molecule(PC00207)	Homo sapiens
	HUMAN|HGNC=1987|UniProtKB=Q99967	CITED2	Cbp/p300-interacting transactivator 2;CITED2;ortholog	CBP/P300-INTERACTING TRANSACTIVATOR 2 (PTHR17045:SF7)	transcription cofactor(PC00217)	Homo sapiens
	HUMAN|HGNC=8747|UniProtKB=Q92824	PCSK5	Proprotein convertase subtilisin/kexin type 5;PCSK5;ortholog	PROPROTEIN CONVERTASE SUBTILISIN/KEXIN TYPE 5 (PTHR42884:SF7)	serine protease(PC00203)	Homo sapiens
	HUMAN|HGNC=11773|UniProtKB=P37173	TGFBR2	TGF-beta receptor type-2;TGFBR2;ortholog	TGF-BETA RECEPTOR TYPE-2 (PTHR23255:SF55)	TGF-beta receptor(PC00035);serine/threonine protein kinase receptor(PC00205)	Homo sapiens
	HUMAN|HGNC=6150|UniProtKB=P06756	ITGAV	Integrin alpha-V;ITGAV;ortholog	INTEGRIN ALPHA-V (PTHR23220:SF4)		Homo sapiens
	HUMAN|HGNC=130|UniProtKB=P62736	ACTA2	Actin, aortic smooth muscle;ACTA2;ortholog	ACTIN, AORTIC SMOOTH MUSCLE (PTHR11937:SF201)	actin and actin related protein(PC00039)	Homo sapiens
	HUMAN|HGNC=11086|UniProtKB=O94813	SLIT2	Slit homolog 2 protein;SLIT2;ortholog	SLIT HOMOLOG 2 PROTEIN (PTHR45836:SF2)		Homo sapiens
	HUMAN|HGNC=6141|UniProtKB=P08648	ITGA5	Integrin alpha-5;ITGA5;ortholog	INTEGRIN ALPHA-5 (PTHR23220:SF3)		Homo sapiens
	HUMAN|HGNC=4174|UniProtKB=Q92908	GATA6	Transcription factor GATA-6;GATA6;ortholog	TRANSCRIPTION FACTOR GATA-6 (PTHR10071:SF23)	nuclease(PC00170);zinc finger transcription factor(PC00244)	Homo sapiens
	HUMAN|HGNC=6596|UniProtKB=P15018	LIF	Leukemia inhibitory factor;LIF;ortholog	LEUKEMIA INHIBITORY FACTOR (PTHR10633:SF0)	cytokine(PC00083)	Homo sapiens
	HUMAN|HGNC=11306|UniProtKB=P78362	SRPK2	SRSF protein kinase 2;SRPK2;ortholog	SRSF PROTEIN KINASE 2 (PTHR24055:SF102)	non-receptor serine/threonine protein kinase(PC00167)	Homo sapiens
	HUMAN|HGNC=6349|UniProtKB=Q13887	KLF5	Krueppel-like factor 5;KLF5;ortholog	KRUEPPEL-LIKE FACTOR 5 (PTHR23235:SF82)	DNA binding protein(PC00009);transcription cofactor(PC00217);zinc finger transcription factor(PC00244)	Homo sapiens
	HUMAN|HGNC=3374|UniProtKB=Q99814	HLF	Endothelial PAS domain-containing protein 1;EPAS1;ortholog	ENDOTHELIAL PAS DOMAIN-CONTAINING PROTEIN 1 (PTHR23043:SF8)	basic helix-loop-helix transcription factor(PC00055);nucleic acid binding(PC00171)	Homo sapiens
	HUMAN|HGNC=12682|UniProtKB=P49767	VEGFC	Vascular endothelial growth factor C;VEGFC;ortholog	VASCULAR ENDOTHELIAL GROWTH FACTOR C (PTHR12025:SF3)	growth factor(PC00112)	Homo sapiens
	HUMAN|HGNC=8893|UniProtKB=P49763	PGF	Placenta growth factor;PGF;ortholog	PLACENTA GROWTH FACTOR (PTHR12025:SF9)	growth factor(PC00112)	Homo sapiens
	HUMAN|HGNC=2001|UniProtKB=O60565	GREM1	Gremlin-1;GREM1;ortholog	GREMLIN-1 (PTHR15283:SF3)		Homo sapiens
	HUMAN|HGNC=869|UniProtKB=Q04656	ATP7A	Copper-transporting ATPase 1;ATP7A;ortholog	COPPER-TRANSPORTING ATPASE 1 (PTHR43520:SF8)	cation transporter(PC00068);hydrolase(PC00121);ion channel(PC00133)	Homo sapiens
	HUMAN|HGNC=15472|UniProtKB=O94788	ALDH1A2	Retinal dehydrogenase 2;ALDH1A2;ortholog	RETINAL DEHYDROGENASE 2 (PTHR11699:SF102)	dehydrogenase(PC00092)	Homo sapiens
	HUMAN|HGNC=7590|UniProtKB=Q15746	MYLK	Myosin light chain kinase, smooth muscle;MYLK;ortholog	MYOSIN LIGHT CHAIN KINASE, SMOOTH MUSCLE (PTHR47633:SF1)		Homo sapiens
	HUMAN|HGNC=1814|UniProtKB=P13688	CEACAM1	Carcinoembryonic antigen-related cell adhesion molecule 1;CEACAM1;ortholog	CARCINOEMBRYONIC ANTIGEN-RELATED CELL ADHESION MOLECULE 1 (PTHR44427:SF11)		Homo sapiens
	HUMAN|HGNC=2726|UniProtKB=P35638	DDIT3	DNA damage-inducible transcript 3 protein;DDIT3;ortholog	DNA DAMAGE-INDUCIBLE TRANSCRIPT 3 PROTEIN (PTHR16833:SF0)		Homo sapiens

## Sheet: Sheet1
441 DEGs	Gene No.	Fold Enrichment	p-value	FDR
GO biological process complete
regulation of developmental process (GO:0050793)	95	2	1.21e-10	4.7e-07
developmental process (GO:0032502)	171	1.55	1.9e-10	5.89e-07
regulation of signaling (GO:0023051)	120	1.75	4.53e-10	1e-06
anatomical structure morphogenesis (GO:0009653)	83	2.05	7.16e-10	1.39e-06
anatomical structure development (GO:0048856)	160	1.56	1.03e-09	1.6e-06
regulation of response to stimulus (GO:0048583)	135	1.65	1.24e-09	1.75e-06
regulation of signal transduction (GO:0009966)	110	1.78	1.68e-09	2.18e-06
regulation of cell communication (GO:0010646)	117	1.73	1.9e-09	2.26e-06
vasculature development (GO:0001944)	28	2.86	1.51e-06	0.000487
Reactome pathways
Cell surface interactions at the vascular wall (R-HSA-202733)	13	6.43	3.81e-07	0.000759
Integrin cell surface interactions (R-HSA-216083)	9	5.29	9.64e-05	0.032
Extracellular matrix organization (R-HSA-1474244)	17	2.91	0.000141	0.0401
Signaling by Interleukins (R-HSA-449147)	21	2.74	5.46e-05	0.0272
Developmental Biology (R-HSA-1266738)	37	2.32	4.59e-06	0.00304
