# Supplementary material for: Abi1 loss drives prostate tumorigenesis through activation of EMT and non-canonical WNT signaling
Source: Cell Commun Signal. 2019 Sep 18;17:120. doi: 10.1186/s12964-019-0410-y (PMC6749699; doi:10.1186/s12964-019-0410-y)
Supplement: Supplementary file 8 — Movie S1(a-f). Time-lapse movies of Abi1 KO cell lines (14hrs). Movie S1a: RWPE-1 parental; Movie S1b: Control clone #16; Movie S1c: Abi1 knock-out clone; Movie S1d: Abi1 knock-out clone #35; Movie S1e: Abi1 rescue of Isoform 2; Movie S1f: Abi1 rescue of Isoform 3. (ZIP 11074 kb) [file 12964_2019_410_MOESM8_ESM.zip]

Archive with 6 entries (6 files):
- Supp_Movie_S1f.avi
- Supp_Movie_S1e.avi
- Supp_Movie_S1d.avi
- Supp_Movie_S1c.avi
- Supp_Movie_S1b.avi
- Supp_Movie_S1a.avi
